# Supplementary material for: The prehistoric roots of Chinese cuisines: Mapping staple food systems of China, 6000 BC–220 AD
Source: PLoS One. 2020 Nov 4;15(11):e0240930. doi: 10.1371/journal.pone.0240930 (PMC7641357; doi:10.1371/journal.pone.0240930)
Supplement: S1 Table — Data are from archaeological human skeletal remains (n = 2448) from 128 sites across China. (XLSX) [file pone.0240930.s003.xlsx]

## Sheet: Keys
Time groups
I	>5000 BC
II	5000-2000 BC
III	<2000 BC
Region groups
A	Leoss Plateau
B	Yangtze/Huai
C	Continental interior

## Sheet: Table S1
Table S1. Published carbon and nitrogen isotope data from archaeological human skeletal remains (n = 2448) from 128 sites cross China.
Site	Province	region group	Date (cal. BC/AD)	time group	δ13C	δ15N	C/N	Reference number	Sample ID	Element	Sex	Notes
Baijia	Shaanxi	A	5700-5300	I	-14.5	11.1	3.3	60	SI1596
Baijia	Shaanxi	A	5700-5301	I	-14.6	12.5		60
Baijia	Shaanxi	A	5700-5300	I	-11.5	9.1		60
Jiahu	Henan	B	7000-5800	I	-20.32	7.21	3.2	63	M303
Jiahu	Henan	B	7000-5800	I	-18.77	8.69	3.3	63	M341
Jiahu	Henan	B	7000-5800	I	-20.02	9.69	3.3	63	M109
Jiahu	Henan	B	7000-5800	I	-20.1	9.23	3	63	M126
Jiahu	Henan	B	7000-5800	I	-20.24	7.58	3.2	63	M318
Jiahu	Henan	B	7000-5800	I	-20.55	8.68	3.2	63	M243
Jiahu	Henan	B	7000-5800	I	-20.45	8.28	3.2	63	M380
Jiahu	Henan	B	7000-5800	I	-20.68	8.67	3.2	63	M381
Jiahu	Henan	B	7000-5800	I	-20.33	9.96	3.2	63	M282
Jiahu	Henan	B	7000-5800	I	-20.87	9.97	3.3	63	M335
Jiahu	Henan	B	7000-5800	I	-20.34	9.47	3.1	63	M344
Jiahu	Henan	B	7000-5800	I	-20.83	10.46	3.1	63	M394
Jiahu	Henan	B	7000-5800	I	-20.51	8.15	3.3	63	M319
Jiahu	Henan	B	7000-5800	I	-20.41	8.78	3.1	63	M223
Xiaojingshan	Shandong	A	6200-5500	I	-18.2	9	3.2	59	M4		M
Xiaojingshan	Shandong	A	6200-5500	I	-17.4	8.1	3.3	59	M14		U
Xiaojingshan	Shandong	A	6200-5500	I	-17.9	9.2	3.2	59	M2		F
Xiaojingshan	Shandong	A	6200-5500	I	-17.5	8.6	3.3	59	M16		F
Xiaojingshan	Shandong	A	6200-5500	I	-18	9.4	3.3	59	M20		F
Xiaojingshan	Shandong	A	6200-5500	I	-18.2	9.8	3.3	59	M19		M
Xiaojingshan	Shandong	A	6200-5500	I	-17.4	8.1	3.4	59	M1		F
Xiaojingshan	Shandong	A	6200-5500	I	-17.9	9.2	3.3	59	M21		M
Xiaojingshan	Shandong	A	6200-5500	I	-17.4	9.1	3.3	59	M17		M
Xiaojingshan	Shandong	A	6200-5500	I	-17.8	9.4	3.3	59	M15		M
Xinglonggou I	Inner Mongolia	A	6200-5300	I	-10.715	9.02133	3.27539	42	MAX1
Xinglonggou I	Inner Mongolia	A	6200-5300	I	-11.5587	9.82267	3.15154	42	MAX2
Xinglonggou I	Inner Mongolia	A	6200-5300	I	-9.68633	9.32067	3.15595	42	MAX3
Xinglonggou I	Inner Mongolia	A	6200-5300	I	-11.3443	9.759	3.20095	42	MAX4
Xinglonggou I	Inner Mongolia	A	6200-5300	I	-10.5533	9.18267	3.14054	42	MAX5
Xinglonggou I	Inner Mongolia	A	6200-5300	I	-8.051	9.78667	3.1643	42	MAX6
Xinglonggou I	Inner Mongolia	A	6200-5300	I	-9.67	9.65633	3.15014	42	MAX7
Xinglonggou I	Inner Mongolia	A	6200-5300	I	-9.91933	9.60833	3.25333	42	MAX8
Xinglonggou I	Inner Mongolia	A	6200-5300	I	-9.76067	9.39967	3.18357	42	MAX9
Xinglonggou I	Inner Mongolia	A	6200-5300	I	-11.5487	9.12667	3.13785	42	MAX10
Xinglonggou I	Inner Mongolia	A	6200-5300	I	-9.966	9.84933	3.23914	42	MAX12
Xinglonggou I	Inner Mongolia	A	6200-5300	I	-9.38633	10.0877	3.05687	42	MAX13
Xinglonggou I	Inner Mongolia	A	6200-5300	I	-10.9957	9.614	3.19508	42	MAX14
Xinglonggou I	Inner Mongolia	A	6200-5300	I	-10.221	10	3.20082	42	MAX15
Xinglonggou I	Inner Mongolia	A	6200-5300	I	-10.0113	10.0277	3.20322	42	MAX16
Xinglonggou I	Inner Mongolia	A	6200-5300	I	-9.04733	10.2673	3.19661	42	MAX17
Xinglonggou I	Inner Mongolia	A	6200-5300	I	-9.22767	8.993	3.19435	42	MAX18
Xinglonggou I	Inner Mongolia	A	6200-5300	I	-10.8023	8.89267	3.09307	42	MAX19
Xinglonggou I	Inner Mongolia	A	6200-5300	I	-9.37	12.94	3.19543	42	MAX20
Xinglonggou I	Inner Mongolia	A	6200-5300	I	-8.804	10.3923	3.1695	42	MAX21
Xinglonggou I	Inner Mongolia	A	6200-5300	I	-9.649	10.1243	3.2222	42	MAX22
Xinglonggou I	Inner Mongolia	A	6200-5300	I	-9.57633	10.0583	3.17914	42	MAX23
Xinglonggou I	Inner Mongolia	A	6200-5300	I	-9.76567	9.34233	3.17726	42	MAX24
Xinglonggou I	Inner Mongolia	A	6200-5300	I	-9.71	10.0187	3.18978	42	MAX25
Xinglonggou I	Inner Mongolia	A	6200-5300	I	-5.96667	11.019	3.24377	42	MAX26
Xinglonggou I	Inner Mongolia	A	6200-5300	I	-8.92433	10.666	3.22771	42	MAX27
Xinglonggou I	Inner Mongolia	A	6200-5300	I	-9.61933	9.66167	3.19391	42	MAX28
Xinglonggou I	Inner Mongolia	A	6200-5300	I	-11.5993	9.06267	3.12158	42	MAX29
Xinglonggou I	Inner Mongolia	A	6200-5300	I	-10.5183	9.17133	3.24246	42	MAX30
Xinglonggou I	Inner Mongolia	A	6200-5300	I	-10.083	9.397	3.22877	42	MAX32
Dingshishan	Guanxi	B	6000-5000	I	-18.799	na	na	58	sp3 M19, D, 97GYD, T2202
Xinglongwa	Inner Mongolia	A	6200-5300	I	-9	na		58	sp300
Xinglongwa	Inner Mongolia	A	6200-5300	I	-10.871	9.422		58	sp301
Xinglongwa	Inner Mongolia	A	6200-5300	I	-10.286	9.041	na	58	sp302
Xinglongwa	Inner Mongolia	A	6200-5300	I	-6.289	9.758		58	sp303
Xinglongwa	Inner Mongolia	A	6200-5300	I	-8.8	na		58	sp304
Xinglongwa	Inner Mongolia	A	6200-5300	I	-7.133	10.045		58	sp305
Xinglongwa	Inner Mongolia	A	6200-5300	I	-10.046	9.581		58	sp307
Dakou	Inner Mongolia	A	2300-1900	II	-7.6	6.8	3.5	64	SI2940/OZO945
Dakou	Inner Mongolia	A	2300-1900	II	-10.2	8.2	3.4	64	SI2942/OZO946
Xinhuacun	Shanxi	A	2300-2000	II	-6.8	5.5	3.2	64	SI2975/OZP089
Xinhuacun	Shanxi	A	2300-2000	II	-7.8	7.5	3.5	64	SI2976/OZP090
Xungyi	Shaanxi	A	2400-2000	II	-7.2	8.3	3.2	64	OZM228
Xungyi	Shaanxi	A	2400-2000	II	-7.2	8.1	3.2	64	OZM229
Xungyi	Shaanxi	A	2400-2000	II	-7	8.1	3.2	64	OZM230
Yuhuazhai	Shaanxi	A	5000-3000	II	-9	8.2	3.5	64	S12812/OZO875
Yuhuazhai	Shaanxi	A	5000-3000	II	-9.1	8.6	3.4	64	S12816/OZO877
Dadiwan	Gansu	C	4550-2950	II	-6.6	9.5	2.69	86	LM-003
Dadiwan	Gansu	C	4550-2950	II	-6.5	10.4	2.67	86	LM-004
Dadiwan	Gansu	C	4550-2950	II	-14.2	10.8	2.7	86	LM-005
Dadiwan	Gansu	C	4550-2950	II	-10	8.7	2.81	86	LM-010
Dadiwan	Gansu	C	4550-2950	II	-9.8	9.1	2.75	86	LM-011
Dadiwan	Gansu	C	4550-2950	II	-11.6	9.8	2.77	86	LM-012
Beishouling	Shaanxi	A	5000-3500	II	-14.6	na	na	67	M8
Beishouling	Shaanxi	A	5000-3500	II	-12.9	na	na	67	M12
Beishouling	Shaanxi	A	5000-3500	II	-14	na	na	67	M10 (A)
Taosi	Shanxi	A	2500-2000	II	-13.1	na	na	67
Taosi	Shanxi	A	2500-2000	II	-10.8	na	na	67
Taosi	Shanxi	A	2500-2000	II	-10	na	na	67
Dongying	Shaanxi	A	2600-2000	II	-6.8	9	3.1	70	DY29
Dongying	Shaanxi	A	2600-2000	II	-6.7	9.1	3.1	70	DY30
Dongying	Shaanxi	A	2600-2000	II	-8.3	9.6	3.2	70	DY31
Dongying	Shaanxi	A	2600-2000	II	-9.9	9.8	3.2	70	DY32
Dongying	Shaanxi	A	2600-2000	II	-8.4	9.4	3.1	70	DY33
Wadian	Henan	A	2400-2000	II	-9.6	8.4	3.3	76	244	femur
Wadian	Henan	A	2400-2000	II	-10.1	10.4	3.6	76	245	femur
Wadian	Henan	A	2400-2000	II	-9.6	10.3	3.3	76	246	talus
Wadian	Henan	A	2400-2000	II	-9.6	7.3	3.4	76	251	talus
Wadian	Henan	A	2400-2000	II	-9.9	7.3	3.5	76	252	scapula
Wadian	Henan	A	2400-2000	II	-14.5	6.8	3.3	76	253	scapula
Wadian	Henan	A	2400-2000	II	-10.8	7.3	3.3	76	254	calcaneus
Wadian	Henan	A	2400-2000	II	-10.8	7.7	3.4	76	255	calcaneus
Wadian	Henan	A	2400-2000	II	-8.7	9.9	3.3	76	256	maxillary
Wadian	Henan	A	2400-2000	II	-10.8	7.3	3.2	76	257	pelvic
Wadian	Henan	A	2400-2000	II	-10.8	7.4	3.3	76	258	pelvic
Wadian	Henan	A	2400-2000	II	-8.7	8.4	3.3	76	259	tibia
Shengedaliang	Shaanxi	A	2500-2000	II	-7.3	9.1	3.2	73	SGDL1
Shengedaliang	Shaanxi	A	2500-2000	II	-8.5	6.3	3.2	73	SGDL2
Shengedaliang	Shaanxi	A	2500-2000	II	-8.7	6.5	3.2	73	SGDL3
Shengedaliang	Shaanxi	A	2500-2000	II	-8.9	10.8	3.2	73	SGDL4
Shengedaliang	Shaanxi	A	2500-2000	II	-8.6	6.2	3.2	73	SGDL5
Shengedaliang	Shaanxi	A	2500-2000	II	-8.5	10	3.2	73	SGDL6
Shengedaliang	Shaanxi	A	2500-2000	II	-7.2	9	3.2	73	SGDL7
Shengedaliang	Shaanxi	A	2500-2000	II	-8.7	9.7	3.2	73	SGDL8
Shengedaliang	Shaanxi	A	2500-2000	II	-8.1	9.7	3.2	73	SGDL9
Shengedaliang	Shaanxi	A	2500-2000	II	-9.7	9.1	3.2	73	SGDL10
Shengedaliang	Shaanxi	A	2500-2000	II	-10.1	10.7	3.2	73	SGDL11
Shengedaliang	Shaanxi	A	2500-2000	II	-7.7	9.8	3.3	73	SGDL12
Shengedaliang	Shaanxi	A	2500-2000	II	-7.2	7.8	3.2	73	SGDL13
Shengedaliang	Shaanxi	A	2500-2000	II	-7.7	9.3	3.2	73	SGDL14
Shengedaliang	Shaanxi	A	2500-2000	II	-7.7	8.9	3.1	73	SGDL40
Shengedaliang	Shaanxi	A	2500-2000	II	-7.7	8.8	3.1	73	SGDL41
Shengedaliang	Shaanxi	A	2500-2000	II	-7.5	11.8	3.2	73	SGDL42
Shengedaliang	Shaanxi	A	2500-2000	II	-13.3	8.4	3.2	73	SGDL43
Shengedaliang	Shaanxi	A	2500-2000	II	-6.9	7.5	3.1	73	SGDL44
Shengedaliang	Shaanxi	A	2500-2000	II	-6.7	8.2	3.2	73	SGDL45
Shengedaliang	Shaanxi	A	2500-2000	II	-7.4	9	3.1	73	SGDL46
Shengedaliang	Shaanxi	A	2500-2000	II	-10.5	10.4	3.1	73	SGDL47
Shengedaliang	Shaanxi	A	2500-2000	II	-7.4	9.6	3.1	73	SGDL48
Shengedaliang	Shaanxi	A	2500-2000	II	-8	8.4	3.1	73	SGDL49
Shengedaliang	Shaanxi	A	2500-2000	II	-14.6	7	3.1	73	SGDL50
Shengedaliang	Shaanxi	A	2500-2000	II	-8.7	8.4	3.1	73	SGDL51
Shengedaliang	Shaanxi	A	2500-2000	II	-7.8	6.8	3.1	73	SGDL52
Shengedaliang	Shaanxi	A	2500-2000	II	-7.2	9.2	3.1	73	SGDL53
Zhouyuan	Shaanxi	A	2500-2000	II	-7.68	0.11	3.14	75	QFHS-I
Zhouyuan	Shaanxi	A	2500-2000	II	-7.73	8.97	3.13	75	QFHS-II
Zhouyuan	Shaanxi	A	2500-2000	II	-7.06	6.35	3.14	75	QFHS-II
Zhouyuan	Shaanxi	A	2500-2000	II	-8.28	9.74	3.17	75	QFHS-IV
Zhouyuan	Shaanxi	A	2500-2000	II	-9.01	8.18	3.32	75	YCR-3
Zongri	Qinghai	C	3700-2300	II	-10.7	8.5	3.2	85	M1
Zongri	Qinghai	C	3700-2300	II	-8.9	7.8	3.2	85	M14
Zongri	Qinghai	C	3700-2300	II	-9.7	8.2	3.2	85	M228
Zongri	Qinghai	C	3700-2300	II	-9.9	9.2	3.2	85	M23
Zongri	Qinghai	C	3700-2300	II	-9.7	8.5	3.2	85	M27
Zongri	Qinghai	C	3700-2300	II	-11.8	8.3	3.2	85	M32
Zongri	Qinghai	C	3700-2300	II	-12.2	8.4	3.2	85	M32:D
Zongri	Qinghai	C	3700-2300	II	-8.9	7.9	3.2	85	M33
Zongri	Qinghai	C	3700-2300	II	-9.6	8.3	3.2	85	M40
Zongri	Qinghai	C	3700-2300	II	-11	7.9	3.2	85	M41:A
Zongri	Qinghai	C	3700-2300	II	-9.8	8.6	3.2	85	M75
Zongri	Qinghai	C	3700-2300	II	-9.1	7.9	3.2	85	M78
Zongri	Qinghai	C	3700-2300	II	-11.8	8.1	3.2	85	M80
Zongri	Qinghai	C	3700-2300	II	-9.15	7.6	3.2	85	M224
Zongri	Qinghai	C	3700-2300	II	-8.8	7.8	3.2	85	M227
Zongri	Qinghai	C	3700-2300	II	-9.3	8	3.2	85	M228
Zongri	Qinghai	C	3700-2300	II	-11.3	8.2	3.2	85	M251
Zongri	Qinghai	C	3700-2300	II	-9.5	8.4	3.2	85	M272
Zongri	Qinghai	C	3700-2300	II	-11.2	8.7	3.2	85	M273
Zongri	Qinghai	C	3700-2300	II	-10.9	8.8	3.2	85	M282
Zongri	Qinghai	C	3700-2300	II	-10.4	9.2	3.2	85	M294
Zongri	Qinghai	C	3700-2300	II	-10.7	9.2	3.2	85	M297
Zongri	Qinghai	C	3700-2300	II	-9.4	8.1	3.2	85	M299
Zongri	Qinghai	C	3700-2300	II	-8.5	8.4	3.2	85	M324
Guanjia	Henan	A	4000-3500	II	-7.6	5.59	3.22	49	M47	fibula	F
Guanjia	Henan	A	4000-3500	II	-7.65	6.23	3.18	49	M25	fibula	F
Guanjia	Henan	A	4000-3500	II	-8.61	7.06	3.16	49	M27	fibula	F
Guanjia	Henan	A	4000-3500	II	-8.99	5.46	3.25	49	M35	fibula	F
Guanjia	Henan	A	4000-3500	II	-8.88	6.43	3.21	49	M45	fibula	F
Guanjia	Henan	A	4000-3500	II	-7.87	6.91	3.18	49	M06	ulna	F
Guanjia	Henan	A	4000-3500	II	-8.4	6.11	3.2	49	M28	tibia	F
Guanjia	Henan	A	4000-3500	II	-8.23	4.78	3.22	49	M36	fibula	F
Guanjia	Henan	A	4000-3500	II	-7.57	6.02	3.16	49	M14	fibula	M
Guanjia	Henan	A	4000-3500	II	-8.37	6.11	3.17	49	M24	fibula	M
Guanjia	Henan	A	4000-3500	II	-8.03	6.45	3.15	49	M23	ulna	M
Guanjia	Henan	A	4000-3500	II	-7.5	6.6	3.22	49	M32	fibula	M
Guanjia	Henan	A	4000-3500	II	-7.54	7.26	3.2	49	M33	fibula	M
Guanjia	Henan	A	4000-3500	II	-8.62	6.23	3.18	49	M51	fibula	M
Guanjia	Henan	A	4000-3500	II	-9.02	6.62	3.22	49	M42	fibula	M
Guanjia	Henan	A	4000-3500	II	-7.31	7.05	3.15	49	M04	fibula	M
Guanjia	Henan	A	4000-3500	II	-7.3	6.41	3.12	49	M11	ulna	M
Guanjia	Henan	A	4000-3500	II	-6.8	5.52	3.2	49	M07	ulna	M
Guanjia	Henan	A	4000-3500	II	-7.61	6.05	3.18	49	M08	fibula	M
Guanjia	Henan	A	4000-3500	II	-8.16	4.88	3.16	49	M12	fibula	M
Guanjia	Henan	A	4000-3500	II	-8.13	6.62	3.18	49	M52	fibula	U
Gouwan	Henan	B	5000-2600	II	-15.3	7.2	3.1	78	GW4	femur
Gouwan	Henan	B	5000-2600	II	-14.8	7.1	3.1	78	GW11	femur
Gouwan	Henan	B	5000-2600	II	-14.3	6.9	3.1	78	GW13	femur
Gouwan	Henan	B	5000-2600	II	-13.6	7.1	3.1	78	GW19	femur
Gouwan	Henan	B	5000-2600	II	-14	7.1	3.1	78	GW25	femur
Gouwan	Henan	B	5000-2600	II	-14.8	7.4	3.1	78	GW29	femur
Gouwan	Henan	B	5000-2600	II	-14.6	7.3	3.2	78	GW32	femur
Gouwan	Henan	B	5000-2600	II	-13.4	7.1	3.2	78	GW34	femur
Gouwan	Henan	B	5000-2600	II	-12.7	7.3	3.1	78	GW39	femur
Gouwan	Henan	B	5000-2600	II	-15.5	7.8	3.1	78	GW40	femur
Gouwan	Henan	B	5000-2600	II	-15.6	6.9	3.5	78	GW41	femur
Gouwan	Henan	B	5000-2600	II	-14.2	7	3.4	78	GW44	femur
Gouwan	Henan	B	5000-2600	II	-13.8	8.3	3.2	78	GW1	femur
Gouwan	Henan	B	5000-2600	II	-14.3	9.7	3.1	78	GW7	femur
Gouwan	Henan	B	5000-2600	II	-13.1	8.7	3.2	78	GW9	femur
Gouwan	Henan	B	5000-2600	II	-15.7	10.1	3.1	78	GW10	femur
Gouwan	Henan	B	5000-2600	II	-20	10	3.2	78	GW16	femur
Gouwan	Henan	B	5000-2600	II	-13.6	8.4	3.1	78	GW24	tibia
Gouwan	Henan	B	5000-2600	II	-12.7	8.6	3.1	78	GW27	femur
Gouwan	Henan	B	5000-2600	II	-13.3	9.1	3.1	78	GW33	femur
Gouwan	Henan	B	5000-2600	II	-12.7	10	3.1	78	GW42	femur
Gouwan	Henan	B	5000-2600	II	-18.4	10.6	3.2	78	GW45	femur
Gouwan	Henan	B	5000-2600	II	-11.8	8.9	3.1	78	GW50	femur
Gouwan	Henan	B	5000-2600	II	-19.5	10.6	3.2	78	GW5	femur
Gouwan	Henan	B	5000-2600	II	-12.2	8.4	3.2	78	GW6	femur
Gouwan	Henan	B	5000-2600	II	-11.1	7.6	3.2	78	GW14	femur
Gouwan	Henan	B	5000-2600	II	-13.5	8	3.2	78	GW17	femur
Gouwan	Henan	B	5000-2600	II	-14.4	7.9	3.1	78	GW20	femur
Gouwan	Henan	B	5000-2600	II	-12.1	7.6	3.3	78	GW30	femur
Gouwan	Henan	B	5000-2600	II	-12.8	8.8	3.1	78	GW31	femur
Gouwan	Henan	B	5000-2600	II	-14.4	8.9	3.1	78	GW43	femur
Gouwan	Henan	B	5000-2600	II	-13.7	8.5	3.5	78	GW52	femur
Gouwan	Henan	B	5000-2600	II	-15.7	8.8	3.1	78	GW18	femur
Gouwan	Henan	B	5000-2600	II	-14.3	8.2	3.2	78	GW23	femur
Gouwan	Henan	B	5000-2600	II	-12.2	8.2	3.1	78	GW35	femur
Gouwan	Henan	B	5000-2600	II	-16.8	9.5	3.1	78	GW46	femur
Gouwan	Henan	B	5000-2600	II	-16.3	9.2	3.1	78	GW49	femur
Gouwan	Henan	B	5000-2600	II	-11.9	7.4	3.1	78	GW51	femur
Gouwan	Henan	B	5000-2600	II	-14.4	9.1	3.1	78	GW53	femur
Gouwan	Henan	B	5000-2600	II	-15.2	6.4	3.1	78	GW2	femur
Gouwan	Henan	B	5000-2600	II	-14.4	7.6	3.4	78	GW38	femur
Jiangzhai	Shaanxi	A	4900-4000	II	-8.5	8.1	3.3	71	M52		F
Jiangzhai	Shaanxi	A	4900-4000	II	-10.7	9.7	3.3	71	M96		M
Jiangzhai	Shaanxi	A	4900-4000	II	-9.1	8.2	3.3	71	M149		M
Jiangzhai	Shaanxi	A	4900-4000	II	-10.9	9	3.3	71	M150		M
Jiangzhai	Shaanxi	A	4900-4000	II	-8.9	9.1	3.3	71	M151		M
Jiangzhai	Shaanxi	A	4900-4000	II	-9.9	8.5	3.7	71	M162		F
Jiangzhai	Shaanxi	A	4900-4000	II	-10	8.6	3.3	71	M181:1		F
Jiangzhai	Shaanxi	A	4900-4000	II	-9	8.1	3.2	71	M186		M
Jiangzhai	Shaanxi	A	4900-4000	II	-9.7	8.6	3.3	71	M75		U
Jiangzhai	Shaanxi	A	4900-4000	II	-10.9	8.8	3.2	71	M84:10		F
Jiangzhai	Shaanxi	A	4900-4000	II	-8.8	7.8	3.3	71	M112:1		F
Jiangzhai	Shaanxi	A	4900-4000	II	-8.7	8.4	3.4	71	M112:10		F
Jiangzhai	Shaanxi	A	4900-4000	II	-9.8	8.1	3,4	71	M112:11		F
Jiangzhai	Shaanxi	A	4900-4000	II	-11.5	8.3	3.5	71	M198:30		F
Jiangzhai	Shaanxi	A	4900-4000	II	-8.9	8.2	3.5	71	M202:36		F
Jiangzhai	Shaanxi	A	4900-4000	II	-12.7	9.9	3.5	71	M238:1		M
Qinglongquan	Hubei	B	3000-2200	II	-15.3	9.9	3.2	81	M155			Also published in Guo et al. 2018 Int J Osteoarchaeol
Qinglongquan	Hubei	B	3000-2200	II	-15.9	9.2	3.1	81	M190			Also published in Guo et al. 2018 Int J Osteoarchaeol
Qinglongquan	Hubei	B	3000-2200	II	-16.5	10.1	3.1	81	M157E			Also published in Guo et al. 2018 Int J Osteoarchaeol
Qinglongquan	Hubei	B	3000-2200	II	-14.1	6.8	3.1	81	M79			Also published in Guo et al. 2018 Int J Osteoarchaeol
Qinglongquan	Hubei	B	3000-2200	II	-16.1	9.2	3.2	81	M184			Also published in Guo et al. 2018 Int J Osteoarchaeol
Qinglongquan	Hubei	B	3000-2200	II	-15.5	9.8	3.1	81	M157W			Also published in Guo et al. 2018 Int J Osteoarchaeol
Qinglongquan	Hubei	B	3000-2200	II	-16.7	9.9	3.2	81	M162			Also published in Guo et al. 2018 Int J Osteoarchaeol
Qinglongquan	Hubei	B	3000-2200	II	-12.9	8.5	3.2	81	M132			Also published in Guo et al. 2018 Int J Osteoarchaeol
Qinglongquan	Hubei	B	3000-2200	II	-12.4	9.9	3.1	81	M69			Also published in Guo et al. 2018 Int J Osteoarchaeol
Qinglongquan	Hubei	B	3000-2200	II	-13.1	9.2	3.2	81	M110A			Also published in Guo et al. 2018 Int J Osteoarchaeol
Qinglongquan	Hubei	B	3000-2200	II	-14.7	8.2	3.1	81	M78			Also published in Guo et al. 2018 Int J Osteoarchaeol
Qinglongquan	Hubei	B	3000-2200	II	-12.9	9.4	3.3	81	M67			Also published in Guo et al. 2018 Int J Osteoarchaeol
Qinglongquan	Hubei	B	3000-2200	II	-13.7	8.2	3.3	81	M127			Also published in Guo et al. 2018 Int J Osteoarchaeol
Qinglongquan	Hubei	B	3000-2200	II	-15.3	9.2	3.2	81	M187			Also published in Guo et al. 2018 Int J Osteoarchaeol
Qinglongquan	Hubei	B	3000-2200	II	-14.2	9.6	3.1	81	M110B			Also published in Guo et al. 2018 Int J Osteoarchaeol
Qinglongquan	Hubei	B	3000-2200	II	-14.6	6.6	3.3	81	M133			Also published in Guo et al. 2018 Int J Osteoarchaeol
Qinglongquan	Hubei	B	3000-2200	II	-15.4	9.7	3.2	81	M139			Also published in Guo et al. 2018 Int J Osteoarchaeol
Qinglongquan	Hubei	B	3000-2200	II	-13.6	8.9	3.1	81	M128			Also published in Guo et al. 2018 Int J Osteoarchaeol
Qinglongquan	Hubei	B	3000-2200	II	-15.9	10.8	3.1	81	M145			Also published in Guo et al. 2018 Int J Osteoarchaeol
Qinglongquan	Hubei	B	3000-2200	II	-14	9.5	3.1	81	M158			Also published in Guo et al. 2018 Int J Osteoarchaeol
Qinglongquan	Hubei	B	3000-2200	II	-14.3	6.7	3.1	81	M124			Also published in Guo et al. 2018 Int J Osteoarchaeol
Qinglongquan	Hubei	B	3000-2200	II	-15.7	9.2	3.2	81	M118			Also published in Guo et al. 2018 Int J Osteoarchaeol
Qinglongquan	Hubei	B	3000-2200	II	-15.4	7.1	3.2	81	M98			Also published in Guo et al. 2018 Int J Osteoarchaeol
Qinglongquan	Hubei	B	3000-2200	II	-13	10.4	3.1	81	M148			Also published in Guo et al. 2018 Int J Osteoarchaeol
Qinglongquan	Hubei	B	3000-2200	II	-12.7	9.6	3.2	82	M172			Also published in Guo et al. 2018 Int J Osteoarchaeol
Qinglongquan	Hubei	B	3000-2200	II	-13.9	8.4	3.2	82	M189			Also published in Guo et al. 2018 Int J Osteoarchaeol
Qinglongquan	Hubei	B	3000-2200	II	-17.6	8.7	3.2	82	TN1E2(2):19			Also published in Guo et al. 2018 Int J Osteoarchaeol
Beiliu	Shaanxi	A	6000-5000	I	-11.54	8.41	3.1	61	M16		U
Beiliu	Shaanxi	A	4000-3500	II	-12.44	8.47	3.1	61	M8		U
Beiliu	Shaanxi	A	6000-5000	I	-14.26	6.62	2.9	61	M3		M
Beiliu	Shaanxi	A	6000-5000	I	-12.8	8.92	3.1	61	M4		M
Beiliu	Shaanxi	A	6000-5000	I	-13.47	9.01	3	61	M11		F
Beiliu	Shaanxi	A	6000-5000	I	-13	9.99	3.2	61	M17		F
Beiliu	Shaanxi	A	6000-5000	I	-10.39	8.89	3.1	61	M7		F
Beiliu	Shaanxi	A	4000-3500	II	-10.28	8.16	3.2	61	M10		M
Beiliu	Shaanxi	A	4000-3500	II	-11.79	9.35	3.1	61	M9		M
Beiliu	Shaanxi	A	4000-3500	II	-10.2	8.64	2.9	61	M1		F
Sanxingcun	Jiangsu	B	4500-3500	II	-19.89	10.02	3.25	80	sxc1
Sanxingcun	Jiangsu	B	4500-3500	II	-20.23	10.26	3.35	80	sxc2
Sanxingcun	Jiangsu	B	4500-3500	II	-20.26	8.91	3.26	80	sxc3
Sanxingcun	Jiangsu	B	4500-3500	II	-19.62	9.98	3.14	80	sxc4
Sanxingcun	Jiangsu	B	4500-3500	II	-20.04	9.99	3.1	80	sxc5
Sanxingcun	Jiangsu	B	4500-3500	II	-19.81	9.59	3.13	80	sxc6
Sanxingcun	Jiangsu	B	4500-3500	II	-19.98	9.78	3.14	80	sxc7
Sanxingcun	Jiangsu	B	4500-3500	II	-20.01	10.12	3.15	80	sxc8
Sanxingcun	Jiangsu	B	4500-3500	II	-20.13	9.57	3.15	80	sxc9
Sanxingcun	Jiangsu	B	4500-3500	II	-20.3	9.31	3.16	80	sxc10
Sanxingcun	Jiangsu	B	4500-3500	II	-19.92	9.67	3.16	80	sxc11
Sanxingcun	Jiangsu	B	4500-3500	II	-19.66	9.67	3.16	80	sxc12
Sanxingcun	Jiangsu	B	4500-3500	II	-20.11	9.63	3.19	80	sxc13
Sanxingcun	Jiangsu	B	4500-3500	II	-20.13	9.28	3.14	80	sxc14
Sanxingcun	Jiangsu	B	4500-3500	II	-20.05	9.45	3.32	80	sxc15
Sanxingcun	Jiangsu	B	4500-3500	II	-20.04	10.02	3.17	80	sxc16
Sanxingcun	Jiangsu	B	4500-3500	II	-20.07	9.57	3.16	80	sxc17
Sanxingcun	Jiangsu	B	4500-3500	II	-20.43	9.47	3.16	80	sxc18
Sanxingcun	Jiangsu	B	4500-3500	II	-20.17	9.8	3.12	80	sxc19
Xigongqiao	Shandong	A	4000-3000	II	-16.17		3.2	69	XM37
Xigongqiao	Shandong	A	4000-3000	II	-12.08	8.14	2.92	69	XM36
Xigongqiao	Shandong	A	4000-3000	II	-19.76	10.38	2.75	69	XM43
Xigongqiao	Shandong	A	4000-3000	II	-16.46	6.03	3.47	69	XM41
Xigongqiao	Shandong	A	4000-3000	II	-12.88	8.79	3.18	69	XM28
Xigongqiao	Shandong	A	4000-3000	II	-19.26	4.56	3.13	69	XM24
Xigongqiao	Shandong	A	4000-3000	II	-10.16	10.44	2.92	69	XM29
Xigongqiao	Shandong	A	4000-3000	II	-15.7	8.63	2.9	69	XM20
Xigongqiao	Shandong	A	4000-3000	II	-20.43	5.58	3.69	69	XM48
Xigongqiao	Shandong	A	4000-3000	II	-10.63	10.2	2.47	69	XM31
Xigongqiao	Shandong	A	4000-3000	II	-15.41	7.96	3.3	69	XM42
Liyudun	Guangdong	B	5000	II	-17.9	12.8	3.2	43	M7
Liyudun	Guangdong	B	5000	II	-20	13.2	4.5	43	M2
Liyudun	Guangdong	B	5000	II	-16.1	14.8	3.3	43	M6
Quanhucun	Shaanxi	A	3500-3000	II	-11.2	11.5	3.2	72	H109:2
Qinglangsi	Shanxi	A	5000-2000	II	-7.3	8.8	3.2	66	M33		M
Qinglangsi	Shanxi	A	5000-2000	II	-8.6	10	3.3	66	M34		F
Qinglangsi	Shanxi	A	5000-2000	II	-7.2	9.2	3	66	M37		F
Qinglangsi	Shanxi	A	5000-2000	II	-7.8	9.4	3.2	66	M45		M
Qinglangsi	Shanxi	A	5000-2000	II	-7.2	7.7	3.3	66	M48		M
Qinglangsi	Shanxi	A	5000-2000	II	-8.2	8.8	3.2	66	M64		F
Qinglangsi	Shanxi	A	5000-2000	II	-7.9	6.1	3.3	66	M76		M
Qinglangsi	Shanxi	A	5000-2000	II	-7.6	9.3	3.2	66	M79B		F
Qinglangsi	Shanxi	A	5000-2000	II	-7.2	8.2	3.2	66	M79C		F
Qinglangsi	Shanxi	A	5000-2000	II	-8.1	8.6	3.2	66	M80		F
Qinglangsi	Shanxi	A	5000-2000	II	-7.6	8.8	3.2	66	M97		F
Qinglangsi	Shanxi	A	5000-2000	II	-8.4	9.4	3.2	66	M243		F
Qinglangsi	Shanxi	A	5000-2000	II	-8	9.3	3.2	66	M256		M
Qinglangsi	Shanxi	A	5000-2000	II	-9.2	9.8	3.1	66	M22		U
Qingliangsi	Shanxi	A	5000-2000	II	-10.1	7.9	3.2	66	M30		M
Qingliangsi	Shanxi	A	5000-2000	II	-9.8	7.1	3.2	66	M52		M
Qingliangsi	Shanxi	A	5000-2000	II	-10.1	7.5	3.2	66	M57		M
Qingliangsi	Shanxi	A	5000-2000	II	-7.9	9.5	3.2	66	M70 A		M
Qingliangsi	Shanxi	A	5000-2000	II	-8	9.1	3.2	66	M75		F
Qingliangsi	Shanxi	A	5000-2000	II	-7.9	7.5	3.2	66	M146		M
Qingliangsi	Shanxi	A	5000-2000	II	-9.3	10.6	3.2	66	M155		M
Qingliangsi	Shanxi	A	5000-2000	II	-7.6	6.5	3.2	66	M155		U
Qingliangsi	Shanxi	A	5000-2000	II	-7.3	7.7	3.2	66	M171		M
Qingliangsi	Shanxi	A	5000-2000	II	-7.9	8.6	3.2	66	M190		F
Qingliangsi	Shanxi	A	5000-2000	II	-7.9	7.7	3.2	66	M216		M
Qingliangsi	Shanxi	A	5000-2000	II	-8.1	8.5	3.2	66	M220		M
Qingliangsi	Shanxi	A	5000-2000	II	-7.1	7.9	3.2	66	M241		M
Baiyinchanghan	Inner Mongolia	A	4300-3900	II	-8.587	8.43767	3.19648	42	LB1
Baiyinchanghan	Inner Mongolia	A	4300-3900	II	-9.32967	8.93933	3.37966	42	LB2
Baiyinchanghan	Inner Mongolia	A	4300-3900	II	-8.55467	8.58633	3.22103	42	LB3
Caomaoshan	Inner Mongolia	A	3400-3100	II	-9.37867	9.00067	3.22114	42	SC1
Caomaoshan	Inner Mongolia	A	3400-3100	II	-9.29033	9.18367	3.22112	42	SC2
Caomaoshan	Inner Mongolia	A	3400-3100	II	-8.62567	9.55633	3.20525	42	SC3
Caomaoshan	Inner Mongolia	A	3400-3100	II	-8.91967	8.88367	3.23292	42	SC4
Caomaoshan	Inner Mongolia	A	3400-3100	II	-8.73433	8.46333	3.16858	42	SC5
Caomaoshan	Inner Mongolia	A	3400-3100	II	-10.305	9.37033	3.44939	42	SC6
Caomaoshan	Inner Mongolia	A	3400-3100	II	-9.58767	9.027	3.21814	42	SC7
Xishan	Inner Mongolia	A	2900-2400	II	-7.46933	8.90033	3.10716	42	XF1
Xishan	Inner Mongolia	A	2900-2400	II	-8.64	8.25233	3.23174	42	XF2
Xishan	Inner Mongolia	A	2900-2400	II	-7.61567	9.333	3.15598	42	XF3
Xishan	Inner Mongolia	A	2900-2400	II	-7.251	8.65133	3.11179	42	XF4
Xishan	Inner Mongolia	A	2900-2400	II	-7.426	8.60967	3.16363	42	XF5
Xishan	Inner Mongolia	A	2900-2400	II	-7.295	8.35433	3.14486	42	XF6
Xishan	Inner Mongolia	A	2900-2400	II	-7.46867	8.95333	3.14045	42	XF7
Xishan	Inner Mongolia	A	2900-2400	II	-7.35567	8.147	3.14352	42	XF8
Xishan	Inner Mongolia	A	2900-2400	II	-7.095	8.79033	3.18158	42	XF9
Xishan	Inner Mongolia	A	2900-2400	II	-7.71167	8.67733	3.69114	42	XF10
Xishan	Inner Mongolia	A	2900-2400	II	-8.198	8.69033	3.96493	42	XF11
Xishan	Inner Mongolia	A	2900-2400	II	-7.891	8.66	3.92675	42	XF12
Xishan	Inner Mongolia	A	2900-2400	II	-7.10433	8.96833	3.16653	42	XF13
Xishan	Inner Mongolia	A	2900-2400	II	-6.76167	8.77633	3.13734	42	XF14
Xishan	Inner Mongolia	A	2900-2400	II	-6.82333	8.492	3.1327	42	XF15
Xishan	Inner Mongolia	A	2900-2400	II	-7.468	9.48367	3.20232	42	XF16
Mozuizi	Gansu	C	2400-2000	II	-6.7	8.1	3.1	46	WM3
Mozuizi	Gansu	C	2400-2000	II	-7.4	8.8	3.1	46	WM4
Mozuizi	Gansu	C	2400-2000	II	-7.3	7.7	3.1	46	WM5
Mozuizi	Gansu	C	2400-2000	II	-6.9	8	3.1	46	WM7
Mozuizi	Gansu	C	2400-2000	II	-6.9	9.2	3.1	46	WM8
Mozuizi	Gansu	C	2400-2000	II	-7.1	8.3	3.1	46	WM9
Mozuizi	Gansu	C	2400-2000	II	-6.7	7.6	3.1	46	WM11
Mozuizi	Gansu	C	2400-2000	II	-7.8	8.5	3.1	46	WM101
Mozuizi	Gansu	C	2400-2000	II	-6.9	8.2	3.1	46	WM105
Mozuizi	Gansu	C	2400-2000	II	-7.3	8.8	3.1	46	WM106
Mozuizi	Gansu	C	2400-2000	II	-7.1	8.2	3.2	46	WM107
Mozuizi	Gansu	C	2400-2000	II	-6.7	8.4	3.1	46	WM108
Mozuizi	Gansu	C	2400-2000	II	-7.6	8.3	3.12161	46	WM109
Mozuizi	Gansu	C	2400-2000	II	-7.8	8.3	3.10464	46	WM110
Wuba	Gansu	C	2500-1900	II	-5.96633	10.1693	3.13663	46	MW1
Wuba	Gansu	C	2500-1900	II	-7.069	8.428	3.11143	46	MW2
Wuba	Gansu	C	2500-1900	II	-7.63833	7.84667	3.17217	46	MW3
Wuba	Gansu	C	2500-1900	II	-7.55233	9.36333	3.13424	46	MW4
Wuba	Gansu	C	2500-1900	II	-13.6957	10.743	3.13078	46	MW6
Wuba	Gansu	C	2500-1900	II	-6.782	12.526	3.11351	46	MW7
Wuba	Gansu	C	2500-1900	II	-8.05067	8.81467	3.14363	46	MW8
Wuba	Gansu	C	2500-1900	II	-7.71233	7.70667	3.11035	46	MW9
Wuba	Gansu	C	2500-1900	II	-8.013	8.51633	3.12448	46	MW10
Wuba	Gansu	C	2500-1900	II	-7.31167	9.18767	3.12314	46	MW11
Wuba	Gansu	C	2500-1900	II	-8.48567	9.17167	3.12443	46	MW12
Wuba	Gansu	C	2500-1900	II	-7.00633	7.69533	3.15186	46	MW13
Wuba	Gansu	C	2500-1900	II	-7.429	8.64733	3.13192	46	MW14
Wuba	Gansu	C	2500-1900	II	-7.45667	8.526	3.14656	46	MW15
Wuba	Gansu	C	2500-1900	II	-7.329	8.85733	3.13166	46	MW16
Wuba	Gansu	C	2500-1900	II	-7.27567	9.06067	3.12391	46	MW17
Wuba	Gansu	C	2500-1900	II	-7.765	9.21567	3.1423	46	MW18
Wuba	Gansu	C	2500-1900	II	-8.02233	9.19	3.1249	46	MW19
Wuba	Gansu	C	2500-1900	II	-7.51933	9.72067	3.13276	46	MW20
Wuba	Gansu	C	2500-1900	II	-8.40233	8.53667	3.12658	46	MW21
Wuba	Gansu	C	2500-1900	II	-7.51433	10.1037	3.19536	46	MW22
Wuba	Gansu	C	2500-1900	II	-7.18833	9.23967	3.12558	46	MW23
Wuba	Gansu	C	2500-1900	II	-7.17567	8.87133	3.13428	46	MW24
Wuba	Gansu	C	2500-1900	II	-6.587	11.297	3.13352	46	MW25
Wuba	Gansu	C	2500-1900	II	-7.235	7.70533	3.20953	46	MW26
Wuba	Gansu	C	2500-1900	II	-7.12633	9.80567	3.13262	46	MW27
Wuba	Gansu	C	2500-1900	II	-7.11467	8.095	3.14123	46	MW28
Wuba	Gansu	C	2500-1900	II	-6.95133	8.94233	3.13697	46	MW29
Wuba	Gansu	C	2500-1900	II	-7.10533	9.118	3.15038	46	MW30
Wuba	Gansu	C	2500-1900	II	-6.67633	10.7573	3.12957	46	MW31
Wuba	Gansu	C	2500-1900	II	-7.626	8.36567	3.11558	46	MW32
Wuba	Gansu	C	2500-1900	II	-13.1267	10.022	3.13475	46	MW33
Wuba	Gansu	C	2500-1900	II	-7.075	7.94533	3.13688	46	MW34
Wuba	Gansu	C	2500-1900	II	-7.49233	8.66233	3.13761	46	MW35
Wuba	Gansu	C	2500-1900	II	-8.248	9.269	3.12689	46	MW36
Wuba	Gansu	C	2500-1900	II	-7.54067	10.418	3.13083	46	MW37
Wuba	Gansu	C	2500-1900	II	-7.29967	9.83867	3.13406	46	MW38
Wuba	Gansu	C	2500-1900	II	-7.122	7.793	3.12759	46	MW39
Wuba	Gansu	C	2500-1900	II	-7.087	8.43733	3.06368	46	MW40
Wuba	Gansu	C	2500-1900	II	-7.18533	7.992	3.13764	46	MW41
Wuba	Gansu	C	2500-1900	II	-5.64467	12.1293	3.19116	46	MW42
Wuba	Gansu	C	2500-1900	II	-6.90867	9.004	3.16905	46	MW43
Wuba	Gansu	C	2500-1900	II	-6.57667	11.3663	3.13051	46	MW44
Wuba	Gansu	C	2500-1900	II	-8.334	9.16633	3.12516	46	MW45
Wuba	Gansu	C	2500-1900	II	-6.98367	9.19367	3.18123	46	MW46
Wuba	Gansu	C	2500-1900	II	-7.29233	8.453	3.13717	46	MW47
Wuba	Gansu	C	2500-1900	II	-6.69967	11.3767	3.17281	46	MW48
Wuba	Gansu	C	2500-1900	II	-7.30033	8.304	3.11693	46	MW49
Wuba	Gansu	C	2500-1900	II	-7.788	8.83133	3.1257	46	MW50
Wuba	Gansu	C	2500-1900	II	-7.34933	9.37167	3.11286	46	MW51
Wuba	Gansu	C	2500-1900	II	-7.38533	8.31867	3.13048	46	MW52
Wuba	Gansu	C	2500-1900	II	-7.793	7.847	3.13813	46	MW53
Wuba	Gansu	C	2500-1900	II	-7.28133	9.68367	3.12893	46	MW54
Wuba	Gansu	C	2500-1900	II	-7.09467	8.48133	3.18253	46	MW55
Wuba	Gansu	C	2500-1900	II	-7.667	9.095	3.18504	46	MW56
Hupo	Qinghai	C	2300-2000	II	-8.2	7.7	2.9	84	XZHP-2
Hupo	Qinghai	C	2300-2000	II	-9.3	7.6	3	84	XZHP-4*
Hupo	Qinghai	C	2300-2000	II	-8.8	7	3.4	84	XZHP-6
Hupo	Qinghai	C	2300-2000	II	-9	7.9	2.9	84	XZHP-8
Hupo	Qinghai	C	2300-2000	II	-8.7	7.4	3	84	XZHP-9
Hupo	Qinghai	C	2300-2000	II	-8.2	7.9	3.1	84	XZHP-10
Banpo	Shaanxi	A	4800-4300	II	-15	9.05	3.3	41	4		F
Jiangzhai	Shaanxi	A	4900-4000	II	-9.93	8.89	3.3	41	03		F
Jiangzhai	Shaanxi	A	4900-4000	II	-11.21	9.18	3.3	41	02		M
Jiangzhai	Shaanxi	A	4900-4000	II	-8.59	9.12	3.4	41	01		M
Jiangzhai	Shaanxi	A	4900-4000	II	-9.6	8.37	3.4	41	08		F
Jiangzhai	Shaanxi	A	4900-4000	II	-10.68	8.34	3.3	41	06		F
Shijia	Shaanxi	A	4300-4000	II	-9.05	7.31	3.4	41	12		M
Shijia	Shaanxi	A	4300-4000	II	-10.03	7.73	3.3	41	05		C
Shijia	Shaanxi	A	4300-4000	II	-10.38	7.98	3.4	41	09		M
Shijia	Shaanxi	A	4300-4000	II	-10.51	8.83	3.4	41	10		M
Shijia	Shaanxi	A	4300-4000	II	-9.2	7.91	3.3	41	11		F	tentative assignment to sex
Shijia	Shaanxi	A	4300-4000	II	-11.19	8.21	3.4	41	07		F	tentative assignment to sex
Shijia	Shaanxi	A	4300-4000	II	-10.21	8.08	3.3	41	13		M
Shijia	Shaanxi	A	4300-4000	II	-10.15	8.55	3.1	41	15		F
Shijia	Shaanxi	A	4300-4000	II	-9.5	8.29	3	41	16		M
Xiaowu	Henan	A	5000-4000	II	-9.1	7.4		77	M1R2		F	tentative assignment to sex
Xiaowu	Henan	A	5000-4000	II	-10.1	7.4		77	M1R3		F
Xiaowu	Henan	A	5000-4000	II	-11	8.3		77	M1R4		M
Xiaowu	Henan	A	5000-4000	II	-10.4	7.5		77	M1R5		U
Xiaowu	Henan	A	5000-4000	II	-10.3	7.9		77	M1R6		M
Xiaowu	Henan	A	5000-4000	II	-9.1	7.2		77	M1R7		M
Xiaowu	Henan	A	5000-4000	II	-9.6	7.3		77	M1R9		F
Xiaowu	Henan	A	5000-4000	II	-10.7	7.1		77	M1R10		C
Xiaowu	Henan	A	5000-4000	II	-10.6	7.5		77	M1R11		C
Xiaowu	Henan	A	5000-4000	II	-9.5	7.8		77	M1R12		M	tentative assignment to sex
Xiaowu	Henan	A	5000-4000	II	-9.2	7.3		77	M1R13		F
Xiaowu	Henan	A	5000-4000	II	-9.8	8		77	M1R14		F
Xiaowu	Henan	A	5000-4000	II	-9	7.1		77	M1R15		M
Xiaowu	Henan	A	5000-4000	II	-9.9	6.8		77	M1R16		F
Xiaowu	Henan	A	5000-4000	II	-9.4	7		77	M1R17		F
Xiaowu	Henan	A	5000-4000	II	-10	7.2		77	M1R18		F
Xiaowu	Henan	A	5000-4000	II	-14.1	9.3		77	M1R23		F
Xiaowu	Henan	A	5000-4000	II	-12.7	8.4		77	M1R24		C
Xiaowu	Henan	A	5000-4000	II	-9.6	8.1		77	M1R26		F
Xiaowu	Henan	A	5000-4000	II	-11.3	8.1		77	M1R28		F
Xiaowu	Henan	A	5000-4000	II	-8.7	7.4		77	M1R31		M
Xiaowu	Henan	A	5000-4000	II	-9.5	6.9		77	M1R32		M
Xiaowu	Henan	A	5000-4000	II	-12.8	8.6		77	M1R33		F
Xiaowu	Henan	A	5000-4000	II	-10.9	6.9		77	M1R36		F
Xiaowu	Henan	A	5000-4000	II	-10.7	8.2		77	M1R38		M
Xiaowu	Henan	A	5000-4000	II	-10	8.5		77	M1R39		F	tentative assignment to sex
Xiaowu	Henan	A	5000-4000	II	-11	8.3		77	M1R40		M	tentative assignment to sex
Xiaowu	Henan	A	5000-4000	II	-11	6.9		77	M1R41		F
Xiaowu	Henan	A	5000-4000	II	-11	6.9		77	M1R42		F	tentative assignment to sex
Xiaowu	Henan	A	5000-4000	II	-8.4	7.1		77	M1R43		M
Xiaowu	Henan	A	5000-4000	II	-11.8	9		77	M1R44		M
Xiaowu	Henan	A	5000-4000	II	-10.2	7.1		77	M1R45		F
Xiaowu	Henan	A	5000-4000	II	-10	7.1		77	M1R46		F	tentative assignment to sex
Xiaowu	Henan	A	5000-4000	II	-12.9	8.5		77	M1R47		F
Xiaowu	Henan	A	5000-4000	II	-9.2	7.4		77	M1R48		C
Xiaowu	Henan	A	5000-4000	II	-8.8	7.1		77	M1R49		F
Xiaowu	Henan	A	5000-4000	II	-11.7	7.8		77	M1R50		F
Xiaowu	Henan	A	5000-4000	II	-9.9	7.9		77	M1R51		M
Xiaowu	Henan	A	5000-4000	II	-10	8		77	M1R52		F
Xiaowu	Henan	A	5000-4000	II	-11.7	7.9		77	M1R53		F
Xiaowu	Henan	A	5000-4000	II	-9.4	7.4		77	M1R54		M
Xiaowu	Henan	A	5000-4000	II	-11.5	7.9		77	M1R55		F
Xiaowu	Henan	A	5000-4000	II	-11.6	7.8		77	M1R56		F	tentative assignment to sex
Xiaowu	Henan	A	5000-4000	II	-10.7	7		77	M1R57		C
Xiaowu	Henan	A	5000-4000	II	-11.85	9.3		77	M1R59		F
Xiaowu	Henan	A	5000-4000	II	-10.5	8.2		77	M1R60		F
Xiaowu	Henan	A	5000-4000	II	-8.9	6.7		77	M1R61		F
Xiaowu	Henan	A	5000-4000	II	-11.2	7.3		77	M1R62		M
Xiaowu	Henan	A	5000-4000	II	-11.1	7.4		77	M1R63		F
Xiaowu	Henan	A	5000-4000	II	-12	6.4		77	M1R64		M
Xiaowu	Henan	A	5000-4000	II	-9.9	7.7		77	M1R65		F
Xiaowu	Henan	A	5000-4000	II	-9.2	7.4		77	M1R66		M
Xiaowu	Henan	A	5000-4000	II	-9.8	7.9		77	M1R67		M
Xiaowu	Henan	A	5000-4000	II	-10.3	8.2		77	M1R68		F
Xiaowu	Henan	A	5000-4000	II	-9.3	7.5		77	M1R69		F
Xiaowu	Henan	A	5000-4000	II	-11	8.6		77	M1R70		M
Xiaowu	Henan	A	5000-4000	II	-12	8.5		77	M1R71		M
Xiaowu	Henan	A	5000-4000	II	-10	8		77	M1R72		F	tentative assignment to sex
Xiaowu	Henan	A	5000-4000	II	-9.8	8.1		77	M1R73		M
Xiaowu	Henan	A	5000-4000	II	-10.5	7.9		77	M1R74		M
Xiaowu	Henan	A	5000-4000	II	-10.7	8.5		77	M2R2		M
Xiaowu	Henan	A	5000-4000	II	-11	10.6		77	M2R3		C
Xiaowu	Henan	A	5000-4000	II	-10.1	8.8		77	M2R4		M
Xiaowu	Henan	A	5000-4000	II	-10.2	8.9		77	M2R5		M
Xiaowu	Henan	A	5000-4000	II	-10.4	8.7		77	M2R6		M
Xiaowu	Henan	A	5000-4000	II	-8.3	7.5		77	M2R7		M	tentative assignment to sex
Xiaowu	Henan	A	5000-4000	II	-10.8	9.4		77	M2R9		M
Xiaowu	Henan	A	5000-4000	II	-8.8	9.5		77	M2R11		C
Xiaowu	Henan	A	5000-4000	II	-9	8.1		77	M2R12		F
Xiaowu	Henan	A	5000-4000	II	-8.8	8.1		77	M2R13		F
Xiaowu	Henan	A	5000-4000	II	-10.1	7.4		77	M2R14		F
Xiaowu	Henan	A	5000-4000	II	-8.5	7.7		77	M2R15		F
Xiaowu	Henan	A	5000-4000	II	-7.8	7.9	3.1	77	M2R16		F
Xiaowu	Henan	A	5000-4000	II	-7.9	7.9	3.2	77	M2R17		U
Beiqian	Shandong	A	4000-3000	II	-9.56	6.36	3.03	43	M4-A		M
Beiqian	Shandong	A	4000-3000	II	-9.2	7.38	3.08	43	M4-B		M
Beiqian	Shandong	A	4000-3000	II	-9.59	7.64	3.03	43	M4-C		M
Beiqian	Shandong	A	4000-3000	II	-8.03	7.5	3.28	43	M4-D		F
Beiqian	Shandong	A	4000-3000	II	-8.89	7.87	3	43	M4-E		F
Beiqian	Shandong	A	4000-3000	II	-8.34	9.03	2.95	43	M6		J
Beiqian	Shandong	A	4000-3000	II	-9.81	6.52	3.16	43	M22-A		M
Beiqian	Shandong	A	4000-3000	II	-9.71	6.15	3.13	43	M22-B		F
Beiqian	Shandong	A	4000-3000	II	-8.7	8.44	3.17	43	M22-C		F
Beiqian	Shandong	A	4000-3000	II	-10.03	7.3	3.23	43	M22-D		C
Beiqian	Shandong	A	4000-3000	II	-9.89	8.8	3.19	43	M31-A		M
Beiqian	Shandong	A	4000-3000	II	-9.36	8.67	3.19	43	M31-B		M
Beiqian	Shandong	A	4000-3000	II	-10.22	8.58	3.24	43	M31-C		F
Beiqian	Shandong	A	4000-3000	II	-9.33	8.99	3.19	43	M62-A		M
Beiqian	Shandong	A	4000-3000	II	-8.36	8.16	3.26	43	M62-B		M
Beiqian	Shandong	A	4000-3000	II	-8.25	8.62	3.23	43	M62-C		F
Beiqian	Shandong	A	4000-3000	II	-9.72	8.66	3.2	43	M62-D		C
Beiqian	Shandong	A	4000-3000	II	-8.7	9.06	3.24	43	M90-A		M
Beiqian	Shandong	A	4000-3000	II	-8.59	10.02	3.1	43	M90-B		F
Beiqian	Shandong	A	4000-3000	II	-10.27	9.14	3.3	43	M139		C
Beiqian	Shandong	A	4000-3000	II	-9.6	9.6	3	43	M153(I)	left distal tibia	C
Beiqian	Shandong	A	4000-3000	II	-8.6	10	3.2	43	M153(II)	right distal tibia	M
Beiqian	Shandong	A	4000-3000	II	-9.8	9.8	3.1	43	M153(III)	right distal tibia	F
Beiqian	Shandong	A	4000-3000	II	-10.8	9.9	3	43	M161(II)	left distal tibia	F
Beiqian	Shandong	A	4000-3000	II	-9.1	8.9	3.2	43	M196(I)	left distal tibia	M
Beiqian	Shandong	A	4000-3000	II	-10.1	8.7	3.2	43	M196(III)	right distal tibia	F
Beiqian	Shandong	A	4000-3000	II	-10.5	9.1	3.1	43	M196(IV)	left distal femur	F
Beiqian	Shandong	A	4000-3000	II	-10.2	9.2	3	43	M200(II)	right proximal tibia	M
Beiqian	Shandong	A	4000-3000	II	-9.7	9.5	3	43	M200(III)	right distal tibia	M
Beiqian	Shandong	A	4000-3000	II	-10.9	9.4	3	43	M200(IV)	left distal tibia	F
Beiqian	Shandong	A	4000-3000	II	-10.7	9.7	3.1	43	M200(V)	right proximal tibia	F
Beiqian	Shandong	A	4000-3000	II	-10.2	10	3	43	M200(VI)	right distal tibia	F
Beiqian	Shandong	A	4000-3000	II	-10.3	9.6	3	43	M197	right fibula	C
Beiqian	Shandong	A	4000-3000	II	-9.9	9.8	3	43	M202(III)	left proximal tibia	M
Beiqian	Shandong	A	4000-3000	II	-10.3	9.2	3	43	M202(V)	left distal tibia	M
Beiqian	Shandong	A	4000-3000	II	-9.6	8.9	3	43	M202(VI)	left proximal tibia	M
Beiqian	Shandong	A	4000-3000	II	-10.3	9	3.2	43	M202(VIII)	right distal tibia	M
Beiqian	Shandong	A	4000-3000	II	-9.9	9.9	3.3	43	M202(IX)	right femur	F
Tanshishan	Fujian	B	3000-4300	II	-19.1	12.1	3.2	45	TSS01		F
Tanshishan	Fujian	B	3000-4300	II	-19.3	8.5	2.9	45	TSS02		U
Tanshishan	Fujian	B	3000-4300	II	-18.1	11.7	3	45	TSS03		C
Tanshishan	Fujian	B	3000-4300	II	-19.8	11.6	3.2	45	TSS04		F
Tanshishan	Fujian	B	3000-4300	II	-20.9	13	3.3	45	TSS05		U
Tanshishan	Fujian	B	3000-4300	II	-19.4	14.4	3.3	45	TSS06		C
Tanshishan	Fujian	B	3000-4300	II	-16.5	9.6	3.3	45	TSS07		F
Tanshishan	Fujian	B	3000-4300	II	-17.23	10.1	3.2	45	TSS08		F
Tanshishan	Fujian	B	3000-4300	II	-18.2	11.4	3.4	45	TSS09		C
Tanshishan	Fujian	B	3000-4300	II	-18.3	8.9	3.3	45	TSS10		M
Tanshishan	Fujian	B	3000-4300	II	-18.5	12.4	3.2	45	TSS11		U
Tanshishan	Fujian	B	3000-4300	II	-18.1	9.4	4.4	45	TSS12		U
Tanshishan	Fujian	B	3000-4300	II	-17.8	10.8	3.3	45	TSS13		U
Tanshishan	Fujian	B	3000-4300	II	-18.1	7.6	3.3	45	TSS14		U
Tanshishan	Fujian	B	3000-4300	II	-17.2	10.3	3.2	45	TSS15		M
Tanshishan	Fujian	B	3000-4300	II	-17.6	10.2	3.2	45	TSS16		F
Tanshishan	Fujian	B	3000-4300	II	-18.8	9.9	3.05	45	TSS17		U
Tanshishan	Fujian	B	3000-4300	II	-18.2	10.1	3.1	45	TSS18		F
Beizhuang	Shandong	A	4500-2500	II	-7.892	13.174	na	45	SP281 M59
Guzhendu	Shandong	A	4000-3000	II	-8.1	na		45	sp282
Guzhendu	Shandong	A	4000-3000	II	-8	na	na	45	sp283
Guzhendu	Shandong	A	4000-3000	II	-9.5	9.6	na	45	sp284
Guzhendu	Shandong	A	4000-3000	II	-8.2	na	na	45	sp285
Hemudu	Zhejiang	B	5000-4000	II	-19.72	na		45	sp320
Hemudu	Zhejiang	B	5000-4000	II	-19.82	na		45	sp322
Hemudu	Zhejiang	B	5000-4000	II	-18.328	11.187	na	45	sp323
Hemudu	Zhejiang	B	5000-4000	II	-15.089	11.61	na	45	sp324
Songze	Zhejiang	B	4000-3300	II	-20.228	12	na	45	sp325
Songze	Zhejiang	B	4000-3300	II	-19.572	9.7		45	sp326
Xinglongwa	Inner Mongolia	A	4500-3000	II	-5.43	8.652	na	45	sp310
Taosi	Shanxi	A	2500-2000	II	-6.4	10.665		68	1101
Taosi	Shanxi	A	2500-2000	II	-6.8	7.651		68	1106
Taosi	Shanxi	A	2500-2000	II	-5.2	9.62		68	1107
Taosi	Shanxi	A	2500-2000	II	-7.5	9.333	na	68	1111
Taosi	Shanxi	A	2500-2000	II	-6.1	6.821		68	1113
Taosi	Shanxi	A	2500-2000	II	-7.7	na		68	1114
Taosi	Shanxi	A	2500-2000	II	-8.3	8.81	na	68	1120
Taosi	Shanxi	A	2500-2000	II	-6.1	9.28	na	68	1124
Taosi	Shanxi	A	2500-2000	II	-5.2	na	na	68	1129
Taosi	Shanxi	A	2500-2000	II	-6.2	na	na	68	1130
Taosi	Shanxi	A	2500-2000	II	-4.5	na	3.16	68	1134
Taosi	Shanxi	A	2500-2000	II	-6.1	na	3.15	68	1136
Miaozigou	Inner Mongolia	A	3500-3000	II	-7.46	9.39	3.1	65	85QMM7
Miaozigou	Inner Mongolia	A	3500-3000	II	-6.89	9.04	3.2	65	85QMM17
Miaozigou	Inner Mongolia	A	3500-3000	II	-7.06	9.23	3.2	65	85QMM10:1
Miaozigou	Inner Mongolia	A	3500-3000	II	-7.01	8.97	3.2	65	86QMM16
Miaozigou	Inner Mongolia	A	3500-3000	II	-7.08	9.47	3.2	65	87QMM33
Miaozigou	Inner Mongolia	A	3500-3000	II	-7.48	9	3.1	65	86QMM29:2
Miaozigou	Inner Mongolia	A	3500-3000	II	-7.48	9.44	3.2	65	85QMM6
Miaozigou	Inner Mongolia	A	3500-3000	II	-7.14	9.3		65	86QMM19:2
Miaozigou	Inner Mongolia	A	3500-3000	II	-7.12	9.29		65	86QMM29:3
Xipo	Shaanxi	A	4000-3300	II	-8.887	8.747		74	SP1701		M
Xipo	Shaanxi	A	4000-3300	II	-8.265	8.799		74	SP1702		M
Xipo	Shaanxi	A	4000-3300	II	-11.952	12.65		74	SP1703		M
Xipo	Shaanxi	A	4000-3300	II	-8.916	9.002		74	SP1704		F
Xipo	Shaanxi	A	4000-3300	II	-9.733	8.184		74	SP1705		M
Xipo	Shaanxi	A	4000-3300	II	-9.789	9.434		74	SP1706		M
Xipo	Shaanxi	A	4000-3300	II	-8.712	9.229		74	SP1707		F
Xipo	Shaanxi	A	4000-3300	II	-7.95	9.851		74	SP1708
Xipo	Shaanxi	A	4000-3300	II	-9.541	10.206		74	SP1710		M
Xipo	Shaanxi	A	4000-3300	II	-12.442	8.928		74	SP1711		F
Xipo	Shaanxi	A	4000-3300	II	-8.343	9.652		74	SP1712		F
Xipo	Shaanxi	A	4000-3300	II	-10.858	11.449		74	SP1713		F
Xipo	Shaanxi	A	4000-3300	II	-11.314	9.608		74	SP1714		M
Xipo	Shaanxi	A	4000-3300	II	-9.765	9.235		74	SP1715		F
Xipo	Shaanxi	A	4000-3300	II	-10.115	9.142		74	SP1716		F
Xipo	Shaanxi	A	4000-3300	II	-9.63	9.287		74	SP1717		M
Xipo	Shaanxi	A	4000-3300	II	-9.866	9.367		74	SP1718		M
Xipo	Shaanxi	A	4000-3300	II	-9.608	6.854		74	SP1719		M
Xipo	Shaanxi	A	4000-3300	II	-7.907	8.777		74	SP1720		M
Xipo	Shaanxi	A	4000-3300	II	-8.263	9.47		74	SP1721		M
Xipo	Shaanxi	A	4000-3300	II	-8.201	8.585		74	SP1722		M
Xipo	Shaanxi	A	4000-3300	II	-9.149	8.74		74	SP1723		F
Xipo	Shaanxi	A	4000-3300	II	-9.568	9.826		74	SP1724		M
Xipo	Shaanxi	A	4000-3300	II	-10.224	10.78		74	SP1725		M
Xipo	Shaanxi	A	4000-3300	II	-10.153	9.052		74	SP1726		M
Xipo	Shaanxi	A	4000-3300	II	-8.674	9.232		74	SP1727		M
Xipo	Shaanxi	A	4000-3300	II	-11.266	9.445		74	SP1728		M
Xipo	Shaanxi	A	4000-3300	II	-9.956	10.832		74	SP1729		M
Xipo	Shaanxi	A	4000-3300	II	-10.868	9.509		74	SP1731		M
Xipo	Shaanxi	A	4000-3300	II	-9.843	8.729		74	SP1732		M
Xipo	Shaanxi	A	4000-3300	II	-9.451	9.57		74	SP1733		F
Xishan	Henan	A	5000-3000	II	-11.293	8.4728		74	ZK8156		F
Xishan	Henan	A	5000-3000	II	-11.568	8.799		74	ZK8162		M
Xishan	Henan	A	5000-3000	II	-11.598	9.847		74	ZK8183		M
Xishan	Henan	A	5000-3000	II	-11.335	8.896		74	ZK8152		M
Xishan	Henan	A	5000-3000	II	-8.993	8.606		74	ZK8153		F
Xishan	Henan	A	5000-3000	II	-7.553	8.892		74	ZK8157		M
Xishan	Henan	A	5000-3000	II	-7.824	8.751		74	ZK8159		F
Xishan	Henan	A	5000-3000	II	-7.858	8.257		74	ZK8160		C
Xishan	Henan	A	5000-3000	II	-7.816	8.478		74	ZK8161		F
Xishan	Henan	A	5000-3000	II	-8.299	9.583		74	ZK8163		M
Xishan	Henan	A	5000-3000	II	-7.903	10.092		74	ZK8166		F
Xishan	Henan	A	5000-3000	II	-8.06	8.26		74	ZK8168		M
Xishan	Henan	A	5000-3000	II	-6.66	9.444		74	ZK8172		F
Xishan	Henan	A	5000-3000	II	-7.726	9.044		74	ZK8173		M
Xishan	Henan	A	5000-3000	II	-7.922	8.523		74	ZK8174		F
Xishan	Henan	A	5000-3000	II	-7.339	8.112		74	ZK8177		M
Xishan	Henan	A	5000-3000	II	-8.743	8.038		74	ZK8178		C
Xishan	Henan	A	5000-3000	II	-6.427	10.164		74	ZK8179		C
Xishan	Henan	A	5000-3000	II	-6.091	11.642		74	ZK8180		I
Xishan	Henan	A	5000-3000	II	-8.221	10.06		74	ZK8181		C
Xishan	Henan	A	5000-3000	II	-7.646	10.949		74	ZK8182		I
Xishan	Henan	A	5000-3000	II	-7.844	8.233		74	ZK8184		U
Xishan	Henan	A	5000-3000	II	-7.975	9.199		74	ZK8167		M
Xishan	Henan	A	5000-3000	II	-7.6	9.239		74	ZK8147		M
Xishan	Henan	A	5000-3000	II	-7.65	8.426		74	ZK8148		m
Xishan	Henan	A	5000-3000	II	-7.976	8.263		74	ZK8149		F
Xishan	Henan	A	5000-3000	II	-7.894	7.827		74	ZK8154		C
Xishan	Henan	A	5000-3000	II	-7.677	8.791		74	ZK8158		U
Xishan	Henan	A	5000-3000	II	-6.984	8.693		74	ZK8165		M
Xishan	Henan	A	5000-3000	II	-7.619	8.954		74	ZK8169		M
Xishan	Henan	A	5000-3000	II	-7.463	8.658		74	ZK8170		M
Xishan	Henan	A	5000-3000	II	-6.823	9.858		74	ZK8171		M
Xishan	Henan	A	5000-3000	II	-7.614	8.614		74	ZK8175		M
Xishan	Henan	A	5000-3000	II	-8.646	9.569		74	ZK8176		M
Xishan	Henan	A	5000-3000	II	-7.547	8.434		74	ZK8185		U
Xishan	Henan	A	5000-3000	II	-11.336	8.963		74	ZK8186		U
Xishan	Henan	A	5000-3000	II	-6.739	9.336		74	ZK8187		M
Xishan	Henan	A	5000-3000	II	-10.921	9.172		74	ZK8188		U
Xishan	Henan	A	5000-3000	II	-7.186	8.275		74	ZK8189		C
Yuhuazhai	Shaanxi	A	5000-3000	II	-13.961	11.74		74	1 ZK6605
Yuhuazhai	Shaanxi	A	5000-3000	II	-19.107	3.819		74	2 ZK6608
Yuhuazhai	Shaanxi	A	5000-3000	II	-17.454	6.164		74	3 ZK6624
Yuhuazhai	Shaanxi	A	5000-3000	II	-21.689	4.157		74	4 ZK6628
Yuhuazhai	Shaanxi	A	5000-3000	II	-11.889	6.326		74	5 ZK6630
Yuhuazhai	Shaanxi	A	5000-3000	II	-16.987	5.392		74	6 ZK6634
Yuhuazhai	Shaanxi	A	5000-3000	II	-21.251	5.594		74	7 ZK6635
Yuhuazhai	Shaanxi	A	5000-3000	II	-17.769	6.595		74	8 ZK6644
Yuhuazhai	Shaanxi	A	5000-3000	II	-18.472	4.461		74	9 ZK6646
Yuhuazhai	Shaanxi	A	5000-3000	II	-10.008	8.77		74	10 ZK6620
Yuhuazhai	Shaanxi	A	5000-3000	II	-8.608	8.325		74	11 ZK6621
Yuhuazhai	Shaanxi	A	5000-3000	II	-8.002	8.435		74	12 ZK6622
Yuhuazhai	Shaanxi	A	5000-3000	II	-10.505	8.829		74	13 ZK6623
Yuhuazhai	Shaanxi	A	5000-3000	II	-10.828	8.71		74	14 ZK6623
Yuhuazhai	Shaanxi	A	5000-3000	II	-7.564	10.64		74	16 ZK6652
Yuhuazhai	Shaanxi	A	5000-3000	II	-7.724	9.358		74	17 ZK6653
Yuhuazhai	Shaanxi	A	5000-3000	II	-10.165	9.878		74	18 ZK6655
Yuhuazhai	Shaanxi	A	5000-3000	II	-7.56	9.748		74	19 ZK6656
Yuhuazhai	Shaanxi	A	5000-3000	II	-7.553	8.53		74	20 ZK6657
Yuhuazhai	Shaanxi	A	5000-3000	II	-7.494	10.215		74	21 ZK6658
Yuhuazhai	Shaanxi	A	5000-3000	II	-7.539	9.112		74	22 ZK6660
Yuhuazhai	Shaanxi	A	5000-3000	II	-8.449	9.726		74	23 ZK6661
Yuhuazhai	Shaanxi	A	5000-3000	II	-8.989	9.206		74	24 ZK6662
Yuhuazhai	Shaanxi	A	5000-3000	II	-8.456	8.762		74	25 ZK6663
Yuhuazhai	Shaanxi	A	5000-3000	II	-9.576	9.074		74	26 ZK6664
Yuhuazhai	Shaanxi	A	5000-3000	II	-9.512	9.193		74	27 ZK6664-2
Yuhuazhai	Shaanxi	A	5000-3000	II	-8.169	10.378		74	28 ZK6665
Yuhuazhai	Shaanxi	A	5000-3000	II	-8.19	9.569		74	29 ZK6666
Yuhuazhai	Shaanxi	A	5000-3000	II	-6.536	9.154		74	30 ZK6667
Yuhuazhai	Shaanxi	A	5000-3000	II	-8.104	8.65		74	31 ZK 6668
Yuhuazhai	Shaanxi	A	5000-3000	II	-11.631	8.773		74	32 ZK6669
Yuhuazhai	Shaanxi	A	5000-3000	II	-7.445	9.751	3.11	74	33 ZK6670
Yuhuazhai	Shaanxi	A	5000-3000	II	-6.685	10.803	3.13	74	34 ZK6671
Tashan	Zhejiang	B	3900-2200	II	-18.4	8.4	3.2	83	TS-31
Tashan	Zhejiang	B	3900-2200	II	-24	-1.7	6.4	83	TS-32
Tashan	Zhejiang	B	3900-2200	II	-18	9.8	4.4	83	TS-33
Tashan	Zhejiang	B	3900-2200	II	-24.6	5.6	4.7	83	TS-34
Tashan	Zhejiang	B	3900-2200	II	-26.4	-5.4	5.6	83	TS-35
Tashan	Zhejiang	B	3900-2200	II	-23.5	-4.5	3.9	83	TS-36
Tashan	Zhejiang	B	3900-2200	II	-23.4	-3	4.5	83	TS-37
Tashan	Zhejiang	B	3900-2200	II	-24.2	-8.9	3.5	83	TS-38
Tashan	Zhejiang	B	3900-2200	II	-23.3	-1.7	4.2	83	TS-39
Tashan	Zhejiang	B	3900-2200	II	-27.5	0.1	3.9	83	TS-40
Tashan	Zhejiang	B	3900-2200	II	-21.6	-3.7	6	83	TS-41
Tashan	Zhejiang	B	3900-2200	II	-24	-7.4	5.7	83	TS-42
Tashan	Zhejiang	B	3900-2200	II	-27.3	4.2	4.4	83	TS-43
Tashan	Zhejiang	B	3900-2200	II	-26.5	4.6	5.1	83	TS-44
Tashan	Zhejiang	B	3900-2200	II	-30.6	-11.6	3.1	83	TS-45
Tashan	Zhejiang	B	3900-2200	II	-23.5	-13.4	3.2	83	TS-46
Tashan	Zhejiang	B	3900-2200	II	-18.9	9.4	3.2	83	TS-47
Haojiatai	Henan	B	2500-2000	II	-8.8	7.3	3.2	130	M106
Haojiatai	Henan	B	2500-2000	II	-10	8.5	3.2	130	M107
Haojiatai	Henan	B	2500-2000	II	-18.9	11.1	3.2	130	M108
Haojiatai	Henan	B	2500-2000	II	-8.6	8.7	3.2	130	M109
Haojiatai	Henan	B	2500-2000	II	-17.5	10.4	3.2	130	M112
Haojiatai	Henan	B	2500-2000	II	-10.1	9.4	3.2	130	M113
Haojiatai	Henan	B	2500-2000	II	-19.2	10.5	3.2	130	M116
Haojiatai	Henan	B	2500-2000	II	-10	8.9	3.2	130	M117
Haojiatai	Henan	B	2500-2000	II	-20.7	9.4	3.2	130	M118
Haojiatai	Henan	B	2500-2000	II	-8.9	9.4	3.2	130	M119
Haojiatai	Henan	B	2500-2000	II	-11.1	8.1	3.2	130	M120
Jiazhuang	Henan	B	2500-2000	II	-19.1	12.7	3.2	130	M12
Pingliangtai	Henan	B	2500-2000	II	-10.5	10	3.2	130	M246		M
Pingliangtai	Henan	B	2500-2000	II	-10.2	8.1	3.2	130	M249		M
Pingliangtai	Henan	B	2500-2000	II	-7.5	7.2	3.2	130	M250		U
Pingliangtai	Henan	B	2500-2000	II	-7.6	9.1	3.2	130	M251		M
Pingliangtai	Henan	B	2500-2000	II	-8	9.8	3.2	130	M253		M
Pingliangtai	Henan	B	2500-2000	II	-9.4	9.9	3.2	130	M254		F
Pingliangtai	Henan	B	2500-2000	II	-8.3	9.3	3.2	130	M257		F
Pingliangtai	Henan	B	2500-2000	II	-8.2	8.3	3.2	130	M247		M
Xiazhai	Henan	B	2500-2000	II	-10	8.2	3.2	130	M8		U
Xiazhai	Henan	B	2500-2000	II	-10.5	9.8	3.2	130	M9		M	tentative assignment to sex
Xiazhai	Henan	B	2500-2000	II	-6.4	7.8	3.2	130	M10		M	tentative assignment to sex
Xiazhai	Henan	B	2500-2000	II	-10.1	7.2	3.2	130	M14		U
Xiazhai	Henan	B	2500-2000	II	-10.6	8.3	3.2	130	M15		F	tentative assignment to sex
Xiazhai	Henan	B	2500-2000	II	-17	8.6	3.2	130	M16		U
Xiazhai	Henan	B	2500-2000	II	-11.4	8.5	3.2	130	M17		F	tentative assignment to sex
Xiazhai	Henan	B	2500-2000	II	-9.2	7.6	3.2	130	M19		F	tentative assignment to sex
Xiazhai	Henan	B	2500-2000	II	-10.2	7.7	3.2	130	M20		M	tentative assignment to sex
Xiazhai	Henan	B	2500-2000	II	-9.7	7.3	3.2	130	M21		F
Xiazhai	Henan	B	2500-2000	II	-10.6	8.3	3.2	130	M22		F	tentative assignment to sex
Xiazhai	Henan	B	2500-2000	II	-9	7.1	3.2	130	M23		M
Xiazhai	Henan	B	2500-2000	II	-8.7	8.8	3.2	130	M24		F	tentative assignment to sex
Xiazhai	Henan	B	2500-2000	II	-10.4	9.2	3.2	130	M25		M	tentative assignment to sex
Xiazhai	Henan	B	2500-2000	II	-11.2	8.7	3.2	130	M26		U
Xiazhai	Henan	B	2500-2000	II	-10	8.9	3.2	130	M27		M	tentative assignment to sex
Xiazhai	Henan	B	2500-2000	II	-10.1	7.7	3.2	130	M28		M	tentative assignment to sex
Xiazhai	Henan	B	2500-2000	II	-11.6	7.7	3.2	130	M29		F
Xiazhai	Henan	B	2500-2000	II	-10.6	9.1	3.2	130	M30		F	tentative assignment to sex
Xiazhai	Henan	B	2500-2000	II	-8.6	8.8	3.2	130	M31		M	tentative assignment to sex
Xiazhai	Henan	B	2500-2000	II	-9.9	8.1	3.2	130	M32		M
Xiazhai	Henan	B	2500-2000	II	-8.8	7.9	3.2	130	M33		F	tentative assignment to sex
Huoshiliang	Gansu	C	2135-1690	III	-8.71	6.1	3.2	57	OZL292b
Huoshiliang	Gansu	C	2135-1690	III	-8.86	9.76	3.2	57	OZL293b
Fenggeling	Shaanxi	A	550-350	III	-8.8	9.4	3.3	64	SI2806/OZO871
Fenggeling	Shaanxi	A	550-350	III	-9	8.5	3.4	64	SI2808/OZO872
Fenggeling	Shaanxi	A	550-350	III	-8.9	9.3	3.4	64	SI2809/OZO873
Fenggeling	Shaanxi	A	550-350	III	-9.9	9	3.5	64	SI2811/OZO874
Lintong	Shaanxi	A	300BC-700AD	III	-15.7	10.4	3.2	64	OZM222
Lintong	Shaanxi	A	300BC-700AD	III	-9.5	9.9	3.2	64	OZM223
Lintong	Shaanxi	A	300BC-700AD	III	-16.3	8	3.2	64	OZM224
Lixian	Gansu	C	750-500	III	-14.1	8.9	3.2	64	OZM225
Lixian	Gansu	C	750-500	III	-16.5	9	3.2	64	OZM226
Lixian	Gansu	C	750-500	III	-8.6	8.4	3.3	64	OZM227
Shimao	Shaanxi	A	2100-1600	III	-8.5	6.8	3.4	64	SI2935/OZO953
Shimao	Shaanxi	A	2100-1600	III	-8.3	6	3.2	64	SI2936/OZO954
Shimao	Shaanxi	A	2100-1600	III	-8.5	8.1	3.4	64	SI2937/OZO955
Shimao	Shaanxi	A	2100-1600	III	-8.4	6.7	3.5	64	SI2938/OZO956
Xinhua	Shaanxi	A	2000-1700	III	-8.7	8.2	3.2	64	SI1595/OZN206
Zhanguo	Shaanxi	A	450-350	III	-14.8	8.8		64	OZM231
Zhukaigou	Inner Mongolia	A	2200-1600	III	-7.9	8.2	3.2	64	OZM232
Zhukaigou	Inner Mongolia	A	2200-1600	III	-8.4	9.7	3.2	64	OZM221
Muzhuzhuliang	Shaanxi	A	1900-1700	III	-7.3	8.9	3.2	102	MZZL1
Muzhuzhuliang	Shaanxi	A	1900-1700	III	-10.3	9.2	3.3	102	MZZL2
Muzhuzhuliang	Shaanxi	A	1900-1700	III	-7.3	8.2	3.3	102	MZZL3
Muzhuzhuliang	Shaanxi	A	1900-1700	III	-10.3	9.4	3.3	102	MZZL4
Muzhuzhuliang	Shaanxi	A	1900-1700	III	-6.9	7.8	3.2	102	MZZL5
Muzhuzhuliang	Shaanxi	A	1900-1700	III	-7.3	8.7	3.3	102	MZZL6
Muzhuzhuliang	Shaanxi	A	1900-1700	III	-9.1	9.5	3.3	102	MZZL7
Muzhuzhuliang	Shaanxi	A	1900-1700	III	-6.7	8.3	3.3	102	MZZL8
Kelasu	Xinjiang	C	500BC-220AD	III	-16.7	12	3.2	121	KLS01
Kelasu	Xinjiang	C	500BC-220AD	III	-16.4	10.9	3.2	121	KLS02
Kelasu	Xinjiang	C	500BC-220AD	III	-16.6	11.5	3.2	121	KLS03
Kelasu	Xinjiang	C	500BC-220AD	III	-17	11.9	3.2	121	KLS04
Kelasu	Xinjiang	C	500BC-220AD	III	-17.2	11.5	3.2	121	KLS05
Kelasu	Xinjiang	C	500BC-220AD	III	-16.1	12.6	3.2	121	KLS06
Kelasu	Xinjiang	C	500BC-220AD	III	-16.3	12.5	3.2	121	KLS07
Zhouyuan	Shaanxi	A	1200-900	III	-10.26	7.96	3.05	103	FXFJ-I
Zhouyuan	Shaanxi	A	1200-900	III	-8.56	9.65	3.24	103	QFHS-V
Yinxu	Henan	A	500-300	III	-8.5	9.6	3.5	97	M10		F	tentative assignment to sex
Yinxu	Henan	A	500-300	III	-8.3	10.2	3.3	97	M30		F
Yinxu	Henan	A	500-300	III	-9.3	9.8	3.4	97	M35		M
Yinxu	Henan	A	500-300	III	-10.7	10.8	3.5	97	M46		F	tentative assignment to sex
Yinxu	Henan	A	500-300	III	-9.7	10.5	3.6	97	M48		F
Yinxu	Henan	A	500-300	III	-9.7	9.5	3.5	97	M49		F
Yinxu	Henan	A	500-300	III	-9.1	10.5	3.4	97	M54		M
Yinxu	Henan	A	500-300	III	-9.8	9	3.4	97	M100		F
Yinxu	Henan	A	500-300	III	-9.8	11.4	3.4	97	M108		M
Yinxu	Henan	A	500-300	III	-9.8	10.1	3.6	97	M168		F
Yinxu	Henan	A	500-300	III	-10.3	9.4	3.6	97	M170		U
Yinxu	Henan	A	500-300	III	-9.8	10.6	3.6	97	M198		M	tentative assignment to sex
Yinxu	Henan	A	500-300	III	-8.4	10.2	3.3	97	M233		M
Yinxu	Henan	A	500-300	III	-9	8.4	3.4	97	H102		F	tentative assignment to sex
Yinxu	Henan	A	500-300	III	-8.7	9.1	3.4	97	H201		F
Yinxu	Henan	A	500-300	III	-9.2	9.5	3.3	97	M9		U
Yinxu	Henan	A	500-300	III	-9.1	10.7	3.5	97	M55		F	tentative assignment to sex
Yinxu	Henan	A	500-300	III	-7.4	10.3	3.2	97	M81		C
Yinxu	Henan	A	500-300	III	-9.4	10.9	3.5	97	M91		C
Yinxu	Henan	A	500-300	III	-8.8	9.6	3.3	97	M107		C
Yinxu	Henan	A	500-300	III	-9.3	9.4	3.4	97	M120		F	tentative assignment to sex
Yinxu	Henan	A	500-300	III	-8.7	9.8	3.3	97	M125		F
Yinxu	Henan	A	500-300	III	-8.9	10	3.5	97	M131		F
Yinxu	Henan	A	500-300	III	-8.3	9.8	3.4	97	M137		F
Yinxu	Henan	A	500-300	III	-7.8	10.8	3.4	97	M139		M
Yinxu	Henan	A	500-300	III	-8.8	8.6	3.4	97	M156		U
Yinxu	Henan	A	500-300	III	-8.3	11.1	3.4	97	M181		M
Yinxu	Henan	A	500-300	III	-8.7	9.9	3.3	97	M184		F	tentative assignment to sex
Yinxu	Henan	A	500-300	III	-9.3	9.8	3.4	97	M188		F
Yinxu	Henan	A	500-300	III	-8.6	10.3	3.5	97	M193		M
Yinxu	Henan	A	500-300	III	-8.5	9.7	3.3	97	M210		F
Yinxu	Henan	A	500-300	III	-9	9.7	3.4	97	M216		U
Yinxu	Henan	A	500-300	III	-7.5	11.3	3.3	97	M228		M
Yinxu	Henan	A	500-300	III	-8.6	10.3	3.4	97	M237		M	tentative assignment to sex
Yinxu	Henan	A	500-300	III	-8	10.4	3.3	97	M238		U
Yinxu	Henan	A	500-300	III	-8.4	9.9	3.3	97	M239		F
Yinxu	Henan	A	500-300	III	-9.3	8.9	3.4	97	M165		F
Yinxu	Henan	A	500-300	III	-8.6	9.3	3.4	97	M241		F
Yinxu	Henan	A	500-300	III	-10.1	9.7	3.4	97	M352		M
Yinxu	Henan	A	500-300	III	7.95	8.1	3.4	98	M1-1		M		sacrificial victim
Yinxu	Henan	A	500-300	III	8.8	8.35	3.5	98	M1-2		M		sacrificial victim
Yinxu	Henan	A	500-300	III	7.7	7.1	3.5	98	M1-3		M		sacrificial victim
Yinxu	Henan	A	500-300	III	8.6	8.9	3.4	98	M1-4		U		sacrificial victim
Yinxu	Henan	A	500-300	III	7.75	8.05	3.4	98	M1-5		M		sacrificial victim
Yinxu	Henan	A	500-300	III	7.5	8.1	3.4	98	M1-6		M		sacrificial victim
Yinxu	Henan	A	500-300	III	7.85	7.95		98	M1-7		M	tentative assignment to sex	sacrificial victim
Yinxu	Henan	A	500-300	III	8.25	7.9	3.5	98	M1-8		U		sacrificial victim
Yinxu	Henan	A	500-300	III	8.7	7.4	3.4	98	M1-9		U		sacrificial victim
Yinxu	Henan	A	500-300	III	7.95	8.35	3.5	98	M1-10		U		sacrificial victim
Yinxu	Henan	A	500-300	III	7.6	8	3.45	98	M2-1		M	tentative assignment to sex	sacrificial victim
Yinxu	Henan	A	500-300	III	7.6	8.1	3.45	98	M2-2		M	tentative assignment to sex	sacrificial victim
Yinxu	Henan	A	500-300	III	6.95	8.4	3.5	98	M2-3		U		sacrificial victim
Yinxu	Henan	A	500-300	III	8.35	8.55	3.45	98	M2-4		U		sacrificial victim
Yinxu	Henan	A	500-300	III	8.85	8.3	3.45	98	M2-5		U		sacrificial victim
Yinxu	Henan	A	500-300	III	8.8	8.8	3.5	98	M2-6		U		sacrificial victim
Yinxu	Henan	A	500-300	III	8.6	8.75	3.5	98	M2-7		M		sacrificial victim
Yinxu	Henan	A	500-300	III	8.3	8.3	3.4	98	M2-8		M	tentative assignment to sex	sacrificial victim
Yinxu	Henan	A	500-300	III	7.85	8.1	3.4	98	M2-9		U		sacrificial victim
Yinxu	Henan	A	500-300	III	8.3	7.8	3.4	98	M2-10		M	tentative assignment to sex	sacrificial victim
Yinxu	Henan	A	500-300	III	7.1	8	3.5	98	M3-1		M	tentative assignment to sex	sacrificial victim
Yinxu	Henan	A	500-300	III	8.45	8.6	3.5	98	M3-2		M		sacrificial victim
Yinxu	Henan	A	500-300	III	8.8	8.65	3.4	98	M3-3		U		sacrificial victim
Yinxu	Henan	A	500-300	III	7.1	8	3.4	98	M3-4		M	tentative assignment to sex	sacrificial victim
Yinxu	Henan	A	500-300	III	8.6	7.6	3.4	98	M3-5		M		sacrificial victim
Yinxu	Henan	A	500-300	III	8.2	7.8	3.6	98	M3-6		M		sacrificial victim
Yinxu	Henan	A	500-300	III	8.2	8.55	3.5	98	M3-7		M		sacrificial victim
Yinxu	Henan	A	500-300	III	8.2	8.5	3.5	98	M3-8		M	tentative assignment to sex	sacrificial victim
Yinxu	Henan	A	500-300	III	7.9	8	3.4	98	M3-9		M	tentative assignment to sex	sacrificial victim
Yinxu	Henan	A	500-300	III	8.15	8	3.4	98	M3-10		M		sacrificial victim
Yinxu	Henan	A	500-300	III	7.2	8.6	3.5	98	M9-1		U		sacrificial victim
Yinxu	Henan	A	500-300	III	7.4	9	3.5	98	M9-2		M	tentative assignment to sex	sacrificial victim
Yinxu	Henan	A	500-300	III	7.8	8.7	3.5	98	M9-3		M	tentative assignment to sex	sacrificial victim
Yinxu	Henan	A	500-300	III	8	8.1	3.4	98	M9-4		M		sacrificial victim
Yinxu	Henan	A	500-300	III	8.2	9.2	3.4	98	M9-5		M		sacrificial victim
Yinxu	Henan	A	500-300	III	7.8	8.3	3.4	98	M9-6		M		sacrificial victim
Yinxu	Henan	A	500-300	III	8	7.2	3.3	98	M9-8		M	tentative assignment to sex	sacrificial victim
Yinxu	Henan	A	500-300	III	8.5	8.2	3.5	98	M9-9		U		sacrificial victim
Yinxu	Henan	A	500-300	III	8.4	8.3	3.3	98	M10-1A		U		sacrificial victim
Yinxu	Henan	A	500-300	III	9.5	7.9	3.4	98	M10-2		U		sacrificial victim
Yinxu	Henan	A	500-300	III	8.7	8.8	3.4	98	M10-3		M		sacrificial victim
Yinxu	Henan	A	500-300	III	8.6	8.1	3.5	98	M10-4		M	tentative assignment to sex	sacrificial victim
Yinxu	Henan	A	500-300	III	9.7	8.1	3.4	98	M10-5		M	tentative assignment to sex	sacrificial victim
Yinxu	Henan	A	500-300	III	9	8.3	3.4	98	M10-6A		M	tentative assignment to sex	sacrificial victim
Yinxu	Henan	A	500-300	III	8.7	7.4	3.4	98	1		U		sacrificial victim
Yinxu	Henan	A	500-300	III	7.3	8.1	3.4	98	2		M		sacrificial victim
Yinxu	Henan	A	500-300	III	8.5	8	3.5	98	3		M		sacrificial victim
Yinxu	Henan	A	500-300	III	8.7	7.1	3.4	98	4		M	tentative assignment to sex	sacrificial victim
Yinxu	Henan	A	500-300	III	7.9	7.2	3.3	98	5		M	tentative assignment to sex	sacrificial victim
Yinxu	Henan	A	500-300	III	8.7	7.8	3.4	98	6		U		sacrificial victim
Yinxu	Henan	A	500-300	III	7.9	7.5	3.3	98	7		M	tentative assignment to sex	sacrificial victim
Yinxu	Henan	A	500-300	III	7.4	7.7	3.4	98	8		M	tentative assignment to sex	sacrificial victim
Yinxu	Henan	A	500-300	III	7.8	7.7	3.3	98	9		M	tentative assignment to sex	sacrificial victim
Yinxu	Henan	A	500-300	III	9.9	7.5	3.3	98	10		M	tentative assignment to sex	sacrificial victim
Yinxu	Henan	A	500-300	III	8.7	8.3	3.4	98	11		M	tentative assignment to sex	sacrificial victim
Yinxu	Henan	A	500-300	III	9	8	3.3	98	12		M	tentative assignment to sex	sacrificial victim
Yinxu	Henan	A	500-300	III	8.2	8.7	3.4	98	13		U		sacrificial victim
Yinxu	Henan	A	500-300	III	8	8.2	3.5	98	14		M	tentative assignment to sex	sacrificial victim
Yinxu	Henan	A	500-300	III	10	8	3.4	98	15		M		sacrificial victim
Yinxu	Henan	A	500-300	III	7.9	7.5	3.3	98	16		M	tentative assignment to sex	sacrificial victim
Yinxu	Henan	A	500-300	III	7.9	7.4	3.4	98	17		U		sacrificial victim
Yinxu	Henan	A	500-300	III	6.9	8	3.4	98	19		U		sacrificial victim
Yinxu	Henan	A	500-300	III	7.5	8.2	7	98	20		M		sacrificial victim
Yinxu	Henan	A	500-300	III	8.5	9.1	3.5	98	21		M		sacrificial victim
Yinxu	Henan	A	500-300	III	8.3	8.4	3.5	98	22		M		sacrificial victim
Yinxu	Henan	A	500-300	III	9.4	8.3	3.3	98	YK		M		sacrificial victim
Lianhuatai	Gansu	C	1500-1000	III	-10.3	8.3	3.5	103	84LLM4
Lianhuatai	Gansu	C	1500-1000	III	-10.2	8.2	3.4	103	84LLM5
Lianhuatai	Gansu	C	1500-1000	III	-9.4	8.5	3.2	103	84LLM2/M6
Lianhuatai	Gansu	C	1500-1000	III	-10.1	8.7	3.2	103	84LLM7
Lianhuatai	Gansu	C	1500-1000	III	-9.7	9	3.2	103	84LLM8
Lianhuatai	Gansu	C	1500-1000	III	-10	8.6	3.3	103	84LLM10-1(?)
Shigushan	Shaanxi	A	1200-900	III	-9.8	9.4	3.4	103	13BSGSM10
Xiahaishi	Gansu	C	2200-1900	III	-7.2	9.6	3.2	103	05LHXM9
Xiahaishi	Gansu	C	2200-1900	III	-7.5	8.8	3.1	103	05LHXM17
Xiahaishi	Gansu	C	2200-1900	III	-7.3	9.2	3.1	103	05LHXM20
Xiahaishi	Gansu	C	2200-1900	III	-7.5	10.1	3.1	103	05LHXM25
Yinxu	Henan	A	1250-1046	III	-9	11.4	3.2	103	11ALNM381
Yinxu	Henan	A	1250-1046	III	-8	10.1	3.3	103	03AXNM140
Yinxu	Henan	A	1250-1046	III	-8.8	9.3	3.4	103	03AXNM186
Yinxu	Henan	A	1250-1046	III	-9.1	10.5	3.4	103	03AXSM360
Yinxu	Henan	A	1250-1046	III	-8	7.7	3.3	103	03AXSM385
Yinxu	Henan	A	1250-1046	III	-8.1	10.1	3.3	103	03AXSM386
Yinxu	Henan	A	1250-1046	III	-7.8	10.9	3.4	103	03AXSM556
Yinxu	Henan	A	1250-1046	III	-10.5	9.2	3.3	103	03AXSM662
Yinxu	Henan	A	1250-1046	III	-14.6	10.5	3.3	103	03AXSM667
Yinxu	Henan	A	1250-1046	III	-8.2	10.6	3.4	103	03AXSM748
Yinxu	Henan	A	1250-1046	III	-8.2	9.9	3.4	103	03AXSM761
Yinxu	Henan	A	1250-1046	III	-9.3	10.1	3.5	103	03AXSM769
Yinxu	Henan	A	1250-1046	III	-8.9	9.8	3.5	103	03AXSM877
Yinxu	Henan	A	1250-1046	III	-8.4	10.4	3.6	103	03AXSM922
Yinxu	Henan	A	1250-1046	III	-8.4	7.7	3.5	103	03AXSM976
Yinxu	Henan	A	1250-1046	III	-6.5	9.1	3.4	103	01HDM60 (S)
Yinxu	Henan	A	1250-1046	III	-7.5	9.4	3.4	103	01HDM60 (N)
Zhanqi	Gansu	C	1100-900	III	-17.1	9.8	3.3	103	08MWZM1
Zhanqi	Gansu	C	1100-900	III	-14.6	9.4	3.3	103	08MWZM24
Zhanqi	Gansu	C	1100-900	III	-14.8	11.4	3.3	103	08MWZM25
Zhanqi	Gansu	C	1100-900	III	-16.3	10	3.2	103	08MWZM49
Zhanqi	Gansu	C	1100-900	III	-16.8	11	3.2	103	08MWZM53
Zhanqi	Gansu	C	1100-900	III	-16	10.9	3.2	103	08MWZM65
Zhanqi	Gansu	C	1100-900	III	-15.5	9.5	3.3	103	08MWZTG4M24
Zhanqi	Gansu	C	1100-900	III	-15.9	11.2	3.3	103	08MWZTG4M25
Zhouyuan	Shaanxi	A	1200-900	III	-8.6	9.5	3.3	103	04QZM18
Zhouyuan	Shaanxi	A	1200-900	III	-9.2	10.3	3.3	103	04QZTZM2
Zhouyuan	Shaanxi	A	1200-900	III	-10.5	8.5	3.3	103	06QFIIIA2M2
Zhouyuan	Shaanxi	A	1200-900	III	-16	9.4	3.5	103	07QFIIIA1TG1H63
Zhouyuan	Shaanxi	A	1200-900	III	-11.5	9.1	3.4	103	07QFIIIA1TG4H22(12)
Zhouyuan	Shaanxi	A	1200-900	III	-12.1	11.5	3.2	103	08QSM2
Zhouyuan	Shaanxi	A	1200-900	III	-11.8	11.9	3.3	103	08QSM9
Changxinyuan	Henan	A	770-221	III	-10.72	6.73	3.21	49	H08	radius	F
Changxinyuan	Henan	A	770-221	III	-11.16	6.94	3.18	49	M02	fibula	F
Changxinyuan	Henan	A	770-221	III	-10.25	7.53	3.13	49	M45	fibula	F
Changxinyuan	Henan	A	770-221	III	-11.44	6.53	3.2	49	M48	radius	F
Changxinyuan	Henan	A	770-221	III	-13.84	6.23	3.12	49	M57	fibula	F
Changxinyuan	Henan	A	770-221	III	-11.42	7.86	3.16	49	M65	fibula	F
Changxinyuan	Henan	A	770-221	III	-9.34	7.68	3.17	49	M72	fibula	F
Changxinyuan	Henan	A	770-221	III	-11.75	6.48	3.37	49	M78	fibula	F
Changxinyuan	Henan	A	770-221	III	-8.6	9.22	3.17	49	M28	fibula	M
Changxinyuan	Henan	A	770-221	III	-8.68	9.14	3.17	49	M34	fibula	M
Changxinyuan	Henan	A	770-221	III	-9.84	8.84	3.17	49	M46	fibula	M
Changxinyuan	Henan	A	770-221	III	-9.78	7.71	3.16	49	M51	fibula	M
Changxinyuan	Henan	A	770-221	III	-9.02	8.7	3.16	49	M53	fibula	M
Changxinyuan	Henan	A	770-221	III	-9.56	7.68	3.19	49	M74	fibula	M
Changxinyuan	Henan	A	770-221	III	-8.99	8.71	3.13	49	M77	fibula	M
Xiyasi	Shandong	A	770-221	III	-9.83	10.09	3.01	49	M018	fibula	F
Xiyasi	Shandong	A	770-221	III	-15.1	6.97	3.14	49	M051	fibula	F
Xiyasi	Shandong	A	770-221	III	-14.2	7.73	3.16	49	M066	fibula	F
Xiyasi	Shandong	A	770-221	III	-14.56	7.73	3.15	49	M088	humerus	F
Xiyasi	Shandong	A	770-221	III	-15.81	7.26	3.17	49	M121	fibula	F
Xiyasi	Shandong	A	770-221	III	-13.92	7.65	3.19	49	M122	fibula	F
Xiyasi	Shandong	A	770-221	III	-15.77	6.59	3.16	49	M136	fibula	F
Xiyasi	Shandong	A	770-221	III	-13.46	8.44	3.13	49	M162	fibula	F
Xiyasi	Shandong	A	770-221	III	-14.44	8.19	3.17	49	M184	humerus	F
Xiyasi	Shandong	A	770-221	III	-13.5	6.64	3.15	49	M237	fibula	F
Xiyasi	Shandong	A	770-221	III	-11.44	8.2	3.19	49	M350	fibula	F
Xiyasi	Shandong	A	770-221	III	-9.52	9.56	3.03	49	M002	fibula	M
Xiyasi	Shandong	A	770-221	III	-8.87	10.01	3.01	49	M016	fibula	M
Xiyasi	Shandong	A	770-221	III	-10.06	7.56	3.21	49	M026	fibula	M
Xiyasi	Shandong	A	770-221	III	-14.44	7.55	3.15	49	M040	fibula	M
Xiyasi	Shandong	A	770-221	III	-12.29	7.65	3.17	49	M068	fibula	M
Xiyasi	Shandong	A	770-221	III	-10.38	8.97	3.14	49	M084	humerus	M
Xiyasi	Shandong	A	770-221	III	-11.41	8.8	3.14	49	M086	fibula	M
Xiyasi	Shandong	A	770-221	III	-10.23	9.22	3.13	49	M094	fibula	M
Xiyasi	Shandong	A	770-221	III	-11.52	7.68	3.16	49	M111	fibula	M
Xiyasi	Shandong	A	770-221	III	-8.89	8.94	3.17	49	M123	fibula	M
Xiyasi	Shandong	A	770-221	III	-13.73	7.53	3.16	49	M139	fibula	M
Xiyasi	Shandong	A	770-221	III	-11.45	8.87	3.18	49	M143	fibula	M
Xiyasi	Shandong	A	770-221	III	-12.75	7.17	3.18	49	M146	fibula	M
Xiyasi	Shandong	A	770-221	III	-9.92	8.4	3.15	49	M155	fibula	M
Xiyasi	Shandong	A	770-221	III	-9.99	8.35	3.14	49	M157	fibula	M
Xiyasi	Shandong	A	770-221	III	-9.8	8.64	3.18	49	M205	fibula	M
Xiyasi	Shandong	A	770-221	III	-9.39	8.41	3.14	49	M206	fibula	M
Xiyasi	Shandong	A	770-221	III	-8.82	8.18	3.2	49	M220	fibula	M
Xiyasi	Shandong	A	770-221	III	-11.36	6.74	3.2	49	M314	ulna	M
Shenmingpu	Henan	B	475BC-220AD	III	-14	7.8	3.3	93	SMP20
Shenmingpu	Henan	B	475BC-220AD	III	-11.5	9.6	3.2	93	SMP22
Shenmingpu	Henan	B	475BC-220AD	III	-12.3	9.3	3.3	93	SMP23
Shenmingpu	Henan	B	475BC-220AD	III	-13.3	10.4	3.2	93	SMP26
Shenmingpu	Henan	B	475BC-220AD	III	-12.8	7.4	3.2	93	SMP29
Shenmingpu	Henan	B	475BC-220AD	III	-12.5	6.8	3.2	93	SMP30
Shenmingpu	Henan	B	475BC-220AD	III	-13.3	9.2	3.2	93	SMP32
Shenmingpu	Henan	B	475BC-220AD	III	-12.7	10.2	3.2	93	SMP1
Shenmingpu	Henan	B	475BC-220AD	III	-13.1	9.2	3.2	93	SMP2
Shenmingpu	Henan	B	475BC-220AD	III	-11.7	8.7	3.3	93	SMP3
Shenmingpu	Henan	B	475BC-220AD	III	-13.5	6.2	3.3	93	SMP10
Shenmingpu	Henan	B	475BC-220AD	III	-13.4	9.2	3.2	93	SMP11
Shenmingpu	Henan	B	475BC-220AD	III	-12	8.7	3.2	93	SMP13
Shenmingpu	Henan	B	475BC-220AD	III	-11.6	9.6	3.2	93	SMP14
Shenmingpu	Henan	B	475BC-220AD	III	-18.1	9.3	3.2	93	SMP18
Shenmingpu	Henan	B	475BC-220AD	III	-16.1	8.2	3.2	93	SMP15
Shenmingpu	Henan	B	475BC-220AD	III	-15.8	8.2	3.2	93	SMP27
Shenmingpu	Henan	B	475BC-220AD	III	-12.1	10.2	3.2	93	SMP9
Shenmingpu	Henan	B	475BC-220AD	III	-12.4	10.2	3.2	93	SMP16
Shenmingpu	Henan	B	475BC-220AD	III	-17.2	8	3.2	93	SMP8
Shenmingpu	Henan	B	475BC-220AD	III	-17	7.8	3.2	93	SMP17
Shenmingpu	Henan	B	475BC-220AD	III	-15.6	8.6	3.3	93	SMP12
Shenmingpu	Henan	B	475BC-220AD	III	-16.4	6.6	3.2	93	SMP19
Shenmingpu	Henan	B	475BC-220AD	III	-16.6	8.1	3.3	93	SMP21
Shenmingpu	Henan	B	475BC-220AD	III	-16.3	8.1	3.2	93	SMP4
Shenmingpu	Henan	B	475BC-220AD	III	-15.8	8.5	3.2	93	SMP5
Shenmingpu	Henan	B	475BC-220AD	III	-17.1	8	3.2	93	SMP6
Shenmingpu	Henan	B	475BC-220AD	III	-16.8	8	3.2	93	SMP7
Shenmingpu	Henan	B	475BC-220AD	III	-17.3	8.3	3.2	93	SMP24
Shenmingpu	Henan	B	475BC-220AD	III	-16.8	8.1	3.2	93	SMP25
Shenmingpu	Henan	B	475BC-220AD	III	-13.7	7.3	3.2	93	SMP28			*considered an outlier by the authors
Shenmingpu	Henan	B	475BC-220AD	III	-18	8.9	3.2	93	SMP31
Handeng	Henan	A	1750-1600	III	-6.685	9.3	3.1	93	T3M5
Liuzhuang	Henan	A	2000-1600	III	-7	9.8	3.4	94	LZS1		F
Liuzhuang	Henan	A	2000-1600	III	-7.7	12	3.3	94	LZS10		M
Liuzhuang	Henan	A	2000-1600	III	-7.9	9.6	3.2	94	LZS11		U
Liuzhuang	Henan	A	2000-1600	III	-8.2	9.8	3.4	94	LZS12		U
Liuzhuang	Henan	A	2000-1600	III	-12.2	14.3	2.9	94	LZS14		U
Liuzhuang	Henan	A	2000-1600	III	-7.4	10.4	3.3	94	LZS15		M
Liuzhuang	Henan	A	2000-1600	III	-7.4	9.8	3.4	94	LZS17		M
Liuzhuang	Henan	A	2000-1600	III	-7.1	10.3	3.3	94	LZS19		F
Liuzhuang	Henan	A	2000-1600	III	-8	10	3.4	94	LZS2		U
Liuzhuang	Henan	A	2000-1600	III	-6.9	9	3.3	94	LZS21		U
Liuzhuang	Henan	A	2000-1600	III	-6.9	8.5	3.1	94	LZS22		M
Liuzhuang	Henan	A	2000-1600	III	-6.8	8.9	3.2	94	LZS23		U
Liuzhuang	Henan	A	2000-1600	III	-8.5	9.5	3.4	94	LZS24		M
Liuzhuang	Henan	A	2000-1600	III	-7.6	9.9	3.5	94	LZS25		U
Liuzhuang	Henan	A	2000-1600	III	-9	7.2	3.2	94	LZS26		F
Liuzhuang	Henan	A	2000-1600	III	-7.8	8.4	3.4	94	LZS29		U
Liuzhuang	Henan	A	2000-1600	III	-7.7	10.3	3.3	94	LZS3		M
Liuzhuang	Henan	A	2000-1600	III	-15.1	6.8	3.4	94	LZS30		F
Liuzhuang	Henan	A	2000-1600	III	-7.5	10	3.6	94	LZS32		U
Liuzhuang	Henan	A	2000-1600	III	-7.6	8.9	3.3	94	LZS4		F
Liuzhuang	Henan	A	2000-1600	III	-8.3	10.1	2.9	94	LZS8		F
Sunjianantou	Shaanxi	A	770-221	III	-14.62	8.4	3.3	104	sf01		M
Sunjianantou	Shaanxi	A	770-221	III	-12.81	8.3	3.2	104	sf02		F
Sunjianantou	Shaanxi	A	770-221	III	-9.87	8.69	3.2	104	sf03		F
Sunjianantou	Shaanxi	A	770-221	III	-9.97	8.15	3.2	104	sf04		M
Sunjianantou	Shaanxi	A	770-221	III	-10.64	7.37	3.2	104	sf05		F
Sunjianantou	Shaanxi	A	770-221	III	-8.92	8.72	3.2	104	sf06		M
Sunjianantou	Shaanxi	A	770-221	III	-9.23	11.84	3.2	104	sf07		M
Sunjianantou	Shaanxi	A	770-221	III	-10.74	8.42	3.2	104	sf08		M
Sunjianantou	Shaanxi	A	770-221	III	-12.42	8.96	3.1	104	sf09		U
Sunjianantou	Shaanxi	A	770-221	III	-9.22	7.24	3.2	104	sf10		F
Sunjianantou	Shaanxi	A	770-221	III	-11.33	7.58	3.2	104	sf11		F
Sunjianantou	Shaanxi	A	770-221	III	-10.96	6.75	3.2	104	sf12		M
Sunjianantou	Shaanxi	A	770-221	III	-10.19	7.68	3.1	104	sf13		F
Sunjianantou	Shaanxi	A	770-221	III	-9.74	7.87	3.1	104	sf14		F
Sunjianantou	Shaanxi	A	770-221	III	-10.78	9.37	3.1	104	sf15		F
Sunjianantou	Shaanxi	A	770-221	III	-10.67	7.74	3.1	104	sf16		F
Sunjianantou	Shaanxi	A	770-221	III	-10.18	8.53	3.2	104	sf17		F
Sunjianantou	Shaanxi	A	770-221	III	-11.85	8.23	3.1	104	sf18		M
Sunjianantou	Shaanxi	A	770-221	III	-11.56	8.25	3.2	104	sf19		M
Sunjianantou	Shaanxi	A	770-221	III	-10.75	9.03	3.1	104	sf20		M
Sunjianantou	Shaanxi	A	770-221	III	-10.76	8.85	3.2	104	sf21		M
Sunjianantou	Shaanxi	A	770-221	III	-10.76	9.05	3.1	104	sf22		M
Sunjianantou	Shaanxi	A	770-221	III	-11.98	8.53	3.1	104	sf23		C
Sunjianantou	Shaanxi	A	770-221	III	-9.1	9.05	3.2	104	sf24		M
Sunjianantou	Shaanxi	A	770-221	III	-10.32	8.7	3.2	104	sf25		F
Jianhe	Shaanxi	A	476-221	III	-9.86	8.14	3.28	101	M1		F
Jianhe	Shaanxi	A	476-221	III	-8.28	9.14	3.19	101	M2		F
Jianhe	Shaanxi	A	476-221	III	-8.27	8.51	3.22	101	M6		M
Jianhe	Shaanxi	A	476-221	III	-9.24	9.08	3.23	101	M10		F
Jianhe	Shaanxi	A	476-221	III	-9.33	8.16	3.21	101	M11		F
Jianhe	Shaanxi	A	476-221	III	-9.22	8.82	3.2	101	M18		M
Jianhe	Shaanxi	A	476-221	III	-8.74	8.92	3.21	101	M24		F
Jianhe	Shaanxi	A	476-221	III	-8.19	9.39	3.18	101	M32		M
Jianhe	Shaanxi	A	476-221	III	-8.81	8.79	3.19	101	M34		M
Jianhe	Shaanxi	A	476-221	III	-9.02	8.88	3.18	101	M38		F
Jianhe	Shaanxi	A	476-221	III	-9.86	8.3	3.17	101	M45		F
Jianhe	Shaanxi	A	476-221	III	-9.49	8.64	3.18	101	M46		F
Jianhe	Shaanxi	A	476-221	III	-10.84	7.81	3.24	101	M47		F
Jianhe	Shaanxi	A	476-221	III	-9.25	9.08	3.19	101	M48		M
Donghuigou	Xinjiang	C	900-0	III	-17.74	13.49	3.17	114	DHG1		M
Donghuigou	Xinjiang	C	900-0	III	-18.02	12.95	3.18	114	DHG2		F
Donghuigou	Xinjiang	C	900-0	III	-17.83	13.07	3.18	114	DHG3		M
Donghuigou	Xinjiang	C	900-0	III	-18.74	12.31	3.21	114	DHG4		F
Donghuigou	Xinjiang	C	900-0	III	-18.36	13.24	3.22	114	DHG5		F
Donghuigou	Xinjiang	C	900-0	III	-18.78	13.01	3.25	114	DHG6		F
Donghuigou	Xinjiang	C	900-0	III	na	na	na	114	DHG7		F
Donghuigou	Xinjiang	C	900-0	III	na	na	na	114	DHG8		F
Donghuigou	Xinjiang	C	900-0	III	-18.96	14.33	3.16	114	DHG9		U
Donghuigou	Xinjiang	C	900-0	III	-18.42	14.3	3.2	114	DHG10		F
Donghuigou	Xinjiang	C	900-0	III	-18.21	13.25	3.16	114	DHG11		F
Donghuigou	Xinjiang	C	900-0	III	-18.64	13.27	3.06	114	DHG12		M
Donghuigou	Xinjiang	C	900-0	III	-18.35	12.64	3.22	114	DHG13		M
Xinglongwa III	Inner Mongolia	A	1500-1300	III	-6.07767	8.978	3.17197	42	XLW1
Xinglongwa III	Inner Mongolia	A	1500-1300	III	-6.32533	9.25467	3.16523	42	XLW2
Xinglongwa III	Inner Mongolia	A	1500-1300	III	-6.71167	9.98567	3.1913	42	XLW3
Xinglongwa III	Inner Mongolia	A	1500-1300	III	-6.89233	9.565	3.13454	42	XLW4
Xinglongwa III	Inner Mongolia	A	1500-1300	III	-7.08667	9.31733	3.18523	42	XLW5
Xinglongwa III	Inner Mongolia	A	1500-1300	III	-7.83933	12.0467	3.11182	42	XLW6
Xinglongwa III	Inner Mongolia	A	1500-1300	III	-7.633	10.2803	3.29169	42	XLW7
Xinglongwa III	Inner Mongolia	A	1500-1300	III	-7.042	8.873	3.2093	42	XLW8
Xinglongwa III	Inner Mongolia	A	1500-1300	III	-7.716	9.83033	3.25861	42	XLW9
Ganguai	Gansu	C	1400-900	III	-13.2637	12.1287	3.2304	82	JG1		C
Ganguai	Gansu	C	1400-900	III	-15.4003	10.946	3.23597	82	JG2		M
Ganguai	Gansu	C	1400-900	III	-15.0173	13.182	3.21667	82	JG3		F
Ganguai	Gansu	C	1400-900	III	-15.8123	11.4983	3.23856	82	JG4		M
Ganguai	Gansu	C	1400-900	III	-17.384	11.2543	3.27493	82	JG5		F
Ganguai	Gansu	C	1400-900	III	-12.915	12.7523	3.23557	82	JG6		M
Ganguai	Gansu	C	1400-900	III	-15.858	12.724	3.27322	82	JG7		M
Ganguai	Gansu	C	1400-900	III	-15.386	9.565	3.18624	82	JG8		F
Ganguai	Gansu	C	1400-900	III	-15.153	12.8993	3.27015	82	JG9		M
Ganguai	Gansu	C	1400-900	III	-14.126	10.9693	3.24913	82	JG10		F
Ganguai	Gansu	C	1400-900	III	-15.1983	12.3243	3.23246	82	JG11		M
Ganguai	Gansu	C	1400-900	III	-14.5513	11.846	3.19568	82	JG12		F
Ganguai	Gansu	C	1400-900	III	-16.1157	11.7137	3.19654	82	JG13		M
Ganguai	Gansu	C	1400-900	III	-14.2063	11.8677	3.21513	82	JG14		F
Ganguai	Gansu	C	1400-900	III	-15.903	11.583	3.19902	82	JG15		F
Ganguai	Gansu	C	1400-900	III	-16.3617	11.631	3.20158	82	JG16		M
Ganguai	Gansu	C	1400-900	III	-13.5813	11.8907	3.19793	82	JG17		F
Ganguai	Gansu	C	1400-900	III	-14.149	12.5627	3.22769	82	JG18		M
Ganguai	Gansu	C	1400-900	III	-18.5913	11.627	3.21613	82	JG19		F
Ganguai	Gansu	C	1400-900	III	-18.0473	11.6193	3.25553	82	JG20		J
Ganguai	Gansu	C	1400-900	III	-17.199	11.419	3.182	82	JG21		M
Ganguai	Gansu	C	1400-900	III	-14.625	11.9383	3.22089	82	JG22		M
Ganguai	Gansu	C	1400-900	III	-18.657	10.8673	3.19628	82	JG23		M
Ganguai	Gansu	C	1400-900	III	-15.342	9.642	3.25509	82	JG24		F
Ganguai	Gansu	C	1400-900	III	-14.4857	11.1723	3.23925	82	JG25		M
Ganguai	Gansu	C	1400-900	III	-14.5913	12.0967	3.19061	82	JG26		F
Ganguai	Gansu	C	1400-900	III	-14.585	9.61467	3.20194	82	JG27		F
Ganguai	Gansu	C	1400-900	III	-15.4303	13.1207	3.20172	82	JG28		M
Ganguai	Gansu	C	1400-900	III	-13.196	11.432	3.1409	82	JG29		M
Ganguai	Gansu	C	1400-900	III	-13.528	11.2913	3.13628	82	JG30		J
Huoshaogou	Gansu	C	2000-1300	III	-12.5377	12.038	3.13558	82	YH1
Huoshaogou	Gansu	C	2000-1300	III	-12.6923	13.78	3.12761	82	YH2
Huoshaogou	Gansu	C	2000-1300	III	-11.5477	11.5953	3.14126	82	YH3
Huoshaogou	Gansu	C	2000-1300	III	-13.9567	12.402	3.16083	82	YH4
Huoshaogou	Gansu	C	2000-1300	III	-13.781	12.7703	3.13982	82	YH5
Huoshaogou	Gansu	C	2000-1300	III	-14.064	12.398	3.13814	82	YH6
Huoshaogou	Gansu	C	2000-1300	III	-14.1353	12.4557	3.15696	82	YH7
Huoshaogou	Gansu	C	2000-1300	III	-12.636	13.245	3.15305	82	YH8
Huoshaogou	Gansu	C	2000-1300	III	-12.9393	12.7477	3.15125	82	YH9
Huoshaogou	Gansu	C	2000-1300	III	-6.86633	8.764	3.15484	82	YH10
Huoshaogou	Gansu	C	2000-1300	III	-12.424	11.1033	3.14793	82	YH11
Huoshaogou	Gansu	C	2000-1300	III	-12.727	13.898	3.10832	82	YH12
Huoshaogou	Gansu	C	2000-1300	III	-11.249	11.373	3.13331	82	YH13
Huoshaogou	Gansu	C	2000-1300	III	-10.922	12.9693	3.15149	82	YH14
Huoshaogou	Gansu	C	2000-1300	III	-10.8553	11.5543	3.13964	82	YH15
Huoshaogou	Gansu	C	2000-1300	III	-13.14	12.3973	3.13954	82	YH16
Huoshaogou	Gansu	C	2000-1300	III	-11.978	11.9727	3.14362	82	YH17
Huoshaogou	Gansu	C	2000-1300	III	-13.6397	12.04	3.12758	82	YH18
Huoshaogou	Gansu	C	2000-1300	III	-13.2557	12.4047	3.11538	82	YH19
Huoshaogou	Gansu	C	2000-1300	III	-13.8067	12.411	3.1635	82	YH20
Huoshaogou	Gansu	C	2000-1300	III	-10.811	12.8763	3.17757	82	YH21
Huoshaogou	Gansu	C	2000-1300	III	-9.15233	9.07033	3.12096	82	YH22
Huoshaogou	Gansu	C	2000-1300	III	-7.418	8.833	3.10471	82	YH23
Huoshaogou	Gansu	C	2000-1300	III	-13.9153	12.511	3.13488	82	YH24
Huoshaogou	Gansu	C	2000-1300	III	-10.977	12.0387	3.1972	82	YH27
Huoshaogou	Gansu	C	2000-1300	III	-12.8907	13.6673	3.13297	82	YH28
Huoshaogou	Gansu	C	2000-1300	III	-10.4373	9.861	3.14295	82	YH29
Huoshaogou	Gansu	C	2000-1300	III	-11.2313	11.8693	3.15427	82	YH30
Huoshaogou	Gansu	C	2000-1300	III	-10.4273	11.4443	3.1711	82	YH31
Huoshaogou	Gansu	C	2000-1300	III	-14.1173	12.7837	3.14588	82	YH32
Mogou	Gansu	C	1800-1100	III	-12.5423	9.109	3.16613	82	CM1
Mogou	Gansu	C	1800-1100	III	-15.9563	8.86133	3.13523	82	CM2
Mogou	Gansu	C	1800-1100	III	-12.5153	12.715	3.12228	82	CM3
Mogou	Gansu	C	1800-1100	III	-12.6193	12.6823	3.11308	82	CM4
Mogou	Gansu	C	1800-1100	III	-12.3563	9.21633	3.11071	82	CM5
Mogou	Gansu	C	1800-1100	III	-13.6637	9.93733	3.13366	82	CM6
Mogou	Gansu	C	1800-1100	III	-12.904	10.191	3.17232	82	CM7
Mogou	Gansu	C	1800-1100	III	-14.8333	9.38433	3.11143	82	CM8
Mogou	Gansu	C	1800-1100	III	-13.3403	10.4177	3.11187	82	CM9
Mogou	Gansu	C	1800-1100	III	-11.236	9.415	3.13899	82	CM10
Mogou	Gansu	C	1800-1100	III	-15.846	10.0827	3.16015	82	CM11
Mogou	Gansu	C	1800-1100	III	-11.946	11.5343	3.18721	82	CM12
Mogou	Gansu	C	1800-1100	III	-12.7147	10.6377	3.12182	82	CM13
Mogou	Gansu	C	1800-1100	III	-15.0807	9.74267	3.18693	82	CM14
Mogou	Gansu	C	1800-1100	III	-13.865	9.49367	3.17054	82	CM15
Mogou	Gansu	C	1800-1100	III	-14.2543	9.80333	3.13893	82	CM16
Mogou	Gansu	C	1800-1100	III	-14.51	10.0843	3.11883	82	CM17
Mogou	Gansu	C	1800-1100	III	-15.4947	9.185	3.12242	82	CM18
Mogou	Gansu	C	1800-1100	III	-13.441	9.98933	3.13049	82	CM19
Mogou	Gansu	C	1800-1100	III	-15.6953	9.73333	3.12776	82	CM20
Mogou	Gansu	C	1800-1100	III	-16.412	9.05967	3.13688	82	CM21
Mogou	Gansu	C	1800-1100	III	-14.2883	10.2967	3.12005	82	CM22
Mogou	Gansu	C	1800-1100	III	-14.426	12.088	3.13507	82	CM23
Mogou	Gansu	C	1800-1100	III	-13.086	9.20033	3.13905	82	CM24
Mogou	Gansu	C	1800-1100	III	-16.227	9.13733	3.13462	82	CM25
Mogou	Gansu	C	1800-1100	III	-12.9373	9.30567	3.13989	82	CM26
Mogou	Gansu	C	1800-1100	III	-12.3527	12.2557	3.12519	82	CM27
Mogou	Gansu	C	1800-1100	III	-12.4473	12.7177	3.19214	82	CM28
Mogou	Gansu	C	1800-1100	III	-17.1083	9.35667	3.11271	82	CM29
Mogou	Gansu	C	1800-1100	III	-14.375	9.218	3.12501	82	CM30
Mogou	Gansu	C	1800-1100	III	-13.6637	10.481	3.14813	82	CM31
Mogou	Gansu	C	1800-1100	III	-11.0367	9.03767	3.13189	82	CM32
Mogou	Gansu	C	1800-1100	III	-13.7357	9.93267	3.13761	82	CM33
Mogou	Gansu	C	1800-1100	III	-14.3597	12.1853	3.14233	82	CM34
Mogou	Gansu	C	1800-1100	III	-11.8183	11.4637	3.1785	82	CM35
Mogou	Gansu	C	1800-1100	III	-14.248	9.74667	3.1	82	CM36
Mogou	Gansu	C	1800-1100	III	-16.591	9.96867	3.1	82	CM37
Mozuizi	Gansu	C	202BC-220AD	III	-14.885	11.0387	3.12833	82	WM2
Mozuizi	Gansu	C	202BC-220AD	III	-17.6793	9.369	3.152	82	WM10
Mozuizi	Gansu	C	202BC-220AD	III	-15.317	11.009	3.12207	82	WM102
Mozuizi	Gansu	C	202BC-220AD	III	-16.492	11.2	3.1129	82	WM103
Mozuizi	Gansu	C	202BC-220AD	III	-16.3393	9.64167	3.15478	82	WM104
Mozuizi	Gansu	C	202BC-220AD	III	-13.6957	10.743	3.13438	82	WM205 (MW5)
Zhanqi	Gansu	C	1100-900	III	-15.0727	10.3557	3.17403	82	MZ1		M
Zhanqi	Gansu	C	1100-900	III	-15.3793	9.332	3.20422	82	MZ2		F
Zhanqi	Gansu	C	1100-900	III	-16.427	10.473	3.17219	82	MZ3		F
Zhanqi	Gansu	C	1100-900	III	-15.5713	10.6343	3.20208	82	MZ4		U
Zhanqi	Gansu	C	1100-900	III	-13.407	11.5083	3.1743	82	MZ5		M
Zhanqi	Gansu	C	1100-900	III	-12.9103	10.91	3.14154	82	MZ6		F	tentative assignment to sex
Zhanqi	Gansu	C	1100-900	III	-16.95	9.85933	3.12745	82	MZ7		U
Zhanqi	Gansu	C	1100-900	III	-16.7747	10.683	3.13145	82	MZ8		M
Zhanqi	Gansu	C	1100-900	III	-15.8547	10.433	3.13111	82	MZ9		U
Zhanqi	Gansu	C	1100-900	III	-15.6357	10.5883	3.13082	82	MZ10		M
Zhanqi	Gansu	C	1100-900	III	-14.5703	10.7477	3.12089	82	MZ11		U
Zhanqi	Gansu	C	1100-900	III	-14.9403	10.0133	3.12797	82	MZ12		U
Zhanqi	Gansu	C	1100-900	III	-14.7103	9.27633	3.11113	82	MZ14		F
Zhanqi	Gansu	C	1100-900	III	-16.2857	9.72533	3.18641	82	MZ15		F	tentative assignment to sex
Zhanqi	Gansu	C	1100-900	III	-15.6037	10.8627	3.11004	82	MZ16		U
Zhanqi	Gansu	C	1100-900	III	-14.8387	10.7727	3.1349	82	MZ17		U
Zhanqi	Gansu	C	1100-900	III	-14.5043	10.5973	3.14446	82	MZ18		M
Zhanqi	Gansu	C	1100-900	III	-16.6643	9.56	3.13151	82	MZ19		U
Zhanqi	Gansu	C	1100-900	III	-15.405	11.032	3.11274	82	MZ20		F
Zhanqi	Gansu	C	1100-900	III	-14.855	10.859	3.14491	82	MZ21		M
Zhanqi	Gansu	C	1100-900	III	-15.55	10.124	3.13217	82	MZ22		U
Zhanqi	Gansu	C	1100-900	III	-15.104	9.356	3.2	82	MZ23		M
Zhanqi	Gansu	C	1100-900	III	-15.5597	10.907	3.2	82	MZ24		U
Qijiaping	Gansu	C	1500-1200	III	-9.6	9.8	3.2	48	QJP211
Qijiaping	Gansu	C	1500-1200	III	-9.1	9.8	3.2	48	QJP212
Qijiaping	Gansu	C	1500-1200	III	-7.5	9	3.2	48	QJP214
Qijiaping	Gansu	C	1500-1200	III	-8.2	10	3.2	48	QJP215
Qijiaping	Gansu	C	1500-1200	III	-8.4	9.3	3.2	48	QJP217
Qijiaping	Gansu	C	1500-1200	III	-10.7	9.6	3.2	48	QJP218
Qijiaping	Gansu	C	1500-1200	III	-8.6	9.2	3.2	48	QJP219
Qijiaping	Gansu	C	1500-1200	III	-8.4	9.2	3.2	48	QJP220
Qijiaping	Gansu	C	1500-1200	III	-8.1	9.3	3.2	48	QJP222
Qijiaping	Gansu	C	1500-1200	III	-11	9.6	3.2	48	QJP223
Qijiaping	Gansu	C	1500-1200	III	-8.7	10	3.2	48	QJP225
Qijiaping	Gansu	C	1500-1200	III	-8.4	9	3.2	48	QJP227
Qijiaping	Gansu	C	1500-1200	III	-8.7	10.6	3.2	48	QJP228
Qijiaping	Gansu	C	1500-1200	III	-8.2	9.6	3.2	48	QJP229
Qijiaping	Gansu	C	1500-1200	III	-8.2	10.3	3.2	48	QJP230
Qijiaping	Gansu	C	1500-1200	III	-10.4	14.1	3.2	48	QJP232
Qijiaping	Gansu	C	1500-1200	III	-8.8	9.8	3.2	48	QJP233
Qijiaping	Gansu	C	1500-1200	III	-8.7	8.9	3.2	48	QJP235
Qijiaping	Gansu	C	1500-1200	III	-8.8	11.3	3.2	48	QJP236*
Qijiaping	Gansu	C	1500-1200	III	-8	9.7	3.2	48	QJP237
Qijiaping	Gansu	C	1500-1200	III	-8	9.8	3.2	48	QJP238
Qijiaping	Gansu	C	1500-1200	III	-8.4	9.8	3.2	48	QJP239
Qijiaping	Gansu	C	1500-1200	III	-13.4	12.1	3.2	48	QJP240
Qijiaping	Gansu	C	1500-1200	III	-9.7	10	3.2	48	QJP241
Qijiaping	Gansu	C	1500-1200	III	-8.7	10.1	3.2	48	QJP243
Qijiaping	Gansu	C	1500-1200	III	-8.9	9.9	3.2	48	QJP244
Qijiaping	Gansu	C	1500-1200	III	-8.6	9.8	3.2	48	QJP245
Qijiaping	Gansu	C	1500-1200	III	-8.7	9.6	3.2	48	QJP246
Qijiaping	Gansu	C	1500-1200	III	-8.7	9	3.2	48	QJP247
Qijiaping	Gansu	C	1500-1200	III	-8.5	9.7	3.2	48	QJP248
Qijiaping	Gansu	C	1500-1200	III	-8.6	10	3.2	48	QJP249
Qijiaping	Gansu	C	1500-1200	III	-8.1	9.4	3.2	48	QJP250
Qijiaping	Gansu	C	1500-1200	III	-8.8	10.1	3.2	48	QJP251
Qijiaping	Gansu	C	1500-1200	III	-10.3	8.9	3.2	48	QJP252
Qijiaping	Gansu	C	1500-1200	III	-7.7	9.4	3.2	48	QJP213
Qijiaping	Gansu	C	1500-1200	III	-8.9	9.3	3.2	48	QJP216
Qijiaping	Gansu	C	1500-1200	III	-8.4	9.7	3.2	48	QJP221
Qijiaping	Gansu	C	1500-1200	III	-8.6	9.2	3.1	48	QJP224
Qijiaping	Gansu	C	1500-1200	III	-9.4	10.1	3.2	48	QJP234
Qijiaping	Gansu	C	1500-1200	III	-8	10	3.2	48	QJP242
Qijiaping	Gansu	C	1500-1200	III	-9.4	9	3.2	48	QJP231
Qijiaping	Gansu	C	1500-1200	III	-7.6	9.4	3.2	48	QJP226
Xiahaishi	Gansu	C	2200-1900	III	-7.3	8.9	3.1	47	100		M
Xiahaishi	Gansu	C	2200-1900	III	-8.2	7.9	3.2	47	101		M
Xiahaishi	Gansu	C	2200-1900	III	-7.4	8.1	3.2	47	102		M
Xiahaishi	Gansu	C	2200-1900	III	-7.3	8.4	3.2	47	103		M
Xiahaishi	Gansu	C	2200-1900	III	-7.5	8.9	3.2	47	104		F
Xiahaishi	Gansu	C	2200-1900	III	-7.3	9.3	3.2	47	105		M
Xiahaishi	Gansu	C	2200-1900	III	-7.5	8	3.2	47	106		M
Xiahaishi	Gansu	C	2200-1900	III	-7.8	7.9	3.2	47	107*		F
Xiahaishi	Gansu	C	2200-1900	III	-8.3	6.1	3.2	47	108		F
Buziping	Gansu	C	2100-1700	III	-7.3	8.1	3.3	47	127
Buzishan	Gansu	C	2100-1700	III	-7.3	8.3	3.3	47	156
Xishan	Gansu	C	770-403	III	-10.2	9.8	3.3	84	M1009		F
Xishan	Gansu	C	770-403	III	-8.1	9	3.2	84	M1014		F
Xishan	Gansu	C	770-403	III	-12.4	9.3	3.2	84	M2003 1a		F
Xishan	Gansu	C	770-403	III	-16.2	7.3	3.3	84	M1001		U
Xishan	Gansu	C	770-403	III	-11.4	10.9	3.2	84	M1002		M
Xishan	Gansu	C	770-403	III	-11.8	10.6	3.3	84	M1010		F
Xishan	Gansu	C	770-403	III	-13.6	7.3	3.3	84	M1013		F
Xishan	Gansu	C	770-403	III	-23.3	5.5	3.2	84	M1016A		M
Xishan	Gansu	C	770-403	III	-13.1	9.2	3.2	84	M1016 B		F
Xishan	Gansu	C	770-403	III	-8.6	9	3.3	84	M1020		M
Xishan	Gansu	C	770-403	III	-19.2	4.6	3.3	84	M1021		C
Xishan	Gansu	C	770-403	III	-8.1	8.5	3.2	84	M1023		U
Xishan	Gansu	C	770-403	III	-11.3	8.6	3.2	84	M1024		M
Xishan	Gansu	C	770-403	III	-13.7	7.3	3.2	84	M1027 2a		C
Xishan	Gansu	C	770-403	III	-15.9	5.7	3.2	84	M3001		M
Xishan	Gansu	C	770-403	III	-7.1	9	3.3	84	LXD M4002		U
Xishan	Gansu	C	770-403	III	-10.1	9.6	3.3	84	M4004		F
Xishan	Gansu	C	770-403	III	-9	8.6	3.2	84	LXD M4004 A		U
Xishan	Gansu	C	770-403	III	-10.1	9.3	3.3	84	LXD M4004B		U
Xishan	Gansu	C	770-403	III	-15.6	5.5	3.3	84	M4005		M
Xishan	Gansu	C	770-403	III	-13.9	7.5	3.3	84	LXD H1070		U
Xishan	Gansu	C	770-403	III	-18.4	7.6	3.4	84	LXD H1149		U
Xishan	Gansu	C	770-403	III	-22.6	5.8	3.2	84	LXD T0203(5)		U
Xishan	Gansu	C	770-403	III	-15.3	4.9	3.4	84	LXD T70905(9)		U
Xishan	Gansu	C	770-403	III	-13.4	8.5	3.2	84	LXD H4006		U
Xishan	Gansu	C	770-403	III	-12.4	8.5	3.3	84	LXD T0201		U
Xishan	Gansu	C	770-403	III	-13.6	5.3	3.3	84	LXD T0203A		U
Xishan	Gansu	C	770-403	III	-10.5	9.7	3.4	84	LXD T0105		U
Xishan	Gansu	C	770-403	III	-19.5	4.3	3.2	84	LXD T0203B		U
Xishan	Gansu	C	770-403	III	-10.7	9.2	3.2	84	LXD T0105(3)		U
Xishan	Gansu	C	770-403	III	-15.6	5.5	3.3	84	LXD T0409(2) A		U
Xishan	Gansu	C	770-403	III	-17.6	7	3.2	84	LXD T0409(2) B		U
Xishan	Gansu	C	770-403	III	-21	4.5	3.2	84	LXD H1166		U
Xishan	Gansu	C	770-403	III	-12.2	9.7	3.2	84	M2003 2		F
Xishan	Gansu	C	770-403	III	-12.6	9	3.2	84	M2004		M
Xishan	Gansu	C	770-403	III	-13.7	8.8	3.2	84	M1011		M
Xishan	Gansu	C	770-403	III	-14.1	7.7	2.2	84	M1015		M
Xishan	Gansu	C	770-403	III	-11.8	9.4	3.2	84	M1017		F
Xishan	Gansu	C	770-403	III	-13.2	8.7	3.2	84	M1022		F
Xishan	Gansu	C	770-403	III	-9.1	10	3.2	84	M1027		F
Xishan	Gansu	C	770-403	III	-8.9	9.6	3.4	84	M1027 1		F
Nancheng	Hebei	A	2000-1600	III	-6.1	10	3.2	88	M80		F	tentative assignment to sex
Nancheng	Hebei	A	2000-1600	III	-6.5	9.4	3.2	88	M40		M
Nancheng	Hebei	A	2000-1600	III	-7	8.9	3.4	88	M89		U
Nancheng	Hebei	A	2000-1600	III	-6.7	9.3	3.3	88	M66		U
Nancheng	Hebei	A	2000-1600	III	-7.2	9.4	3.4	88	M15		M
Nancheng	Hebei	A	2000-1600	III	-6.5	9.8	3.3	88	M87		U
Nancheng	Hebei	A	2000-1600	III	-6.5	9.7	3.4	88	M3		U
Nancheng	Hebei	A	2000-1600	III	-6.7	9.3	3.4	88	M12		M
Nancheng	Hebei	A	2000-1600	III	-7	9.7	3.5	88	M29		M
Nancheng	Hebei	A	2000-1600	III	-6.2	9.5	3.3	88	M32		M
Nancheng	Hebei	A	2000-1600	III	-7.7	9.4	3.5	88	M19		M
Nancheng	Hebei	A	2000-1600	III	-6.5	9.2	3.3	88	M23		M
Nancheng	Hebei	A	2000-1600	III	-7.6	9.3	3.3	88	M45		M
Nancheng	Hebei	A	2000-1600	III	-7	9.6	3.2	88	M78		M
Nancheng	Hebei	A	2000-1600	III	-6.9	9.1	3.4	88	M7		M
Nancheng	Hebei	A	2000-1600	III	-6.6	9.6	3.4	88	M72		M
Nancheng	Hebei	A	2000-1600	III	-6.8	8.5	3.2	88	M33		M
Nancheng	Hebei	A	2000-1600	III	-7.4	9.3	3.3	88	M34		M
Nancheng	Hebei	A	2000-1600	III	-6.6	9.9	3.3	88	M76		M
Nancheng	Hebei	A	2000-1600	III	-6.2	9.2	3.5	88	M21		M
Nancheng	Hebei	A	2000-1600	III	-6.7	9.4	3.4	88	M54		M
Nancheng	Hebei	A	2000-1600	III	-7.3	9.5	3.3	88	M36		F	tentative assignment to sex
Nancheng	Hebei	A	2000-1600	III	-6.6	9.5	3.3	88	M47		F	tentative assignment to sex
Nancheng	Hebei	A	2000-1600	III	-6.7	9.9	3.4	88	M10		F
Nancheng	Hebei	A	2000-1600	III	-7	9.5	3.3	88	M69		F
Nancheng	Hebei	A	2000-1600	III	-6.7	9.1	3.6	88	M5		U
Nancheng	Hebei	A	2000-1600	III	-6.4	9.7	3.4	88	M73		U
Nancheng	Hebei	A	2000-1600	III	-7.8	9.4	3.4	88	M38		U
Nancheng	Hebei	A	2000-1600	III	-6.9	9.8	3.3	88	M30		U
Nancheng	Hebei	A	2000-1600	III	-6.5	9	3.2	88	M39		U
Nancheng	Hebei	A	2000-1600	III	-7.4	9.4	3.3	88	M62		U
Nancheng	Hebei	A	2000-1600	III	-6.8	9.5	3.5	88	M64		U
Nancheng	Hebei	A	2000-1600	III	-7.1	8.9	3.4	88	M86		U
Nancheng	Hebei	A	2000-1600	III	-7.5	10.8	3.2	88	M91		U
Nancheng	Hebei	A	2000-1600	III	-7	8.8	3.3	88	M42		U
Nancheng	Hebei	A	2000-1600	III	-6.7	8.6	3.2	88	M88		U
Nancheng	Hebei	A	2000-1600	III	-7.8	9.3	3.4	88	M61		M	tentative assignment to sex
Nancheng	Hebei	A	2000-1600	III	-7.3	9	3.3	88	M74		M	tentative assignment to sex
Nancheng	Hebei	A	2000-1600	III	-6.7	9.8	3.3	88	M2		M
Nancheng	Hebei	A	2000-1600	III	-6.3	8.6	3.3	88	M14		M
Nancheng	Hebei	A	2000-1600	III	-6.4	8.9	3.3	88	M17		M
Nancheng	Hebei	A	2000-1600	III	-7.1	8.9	3.5	88	M27		M
Nancheng	Hebei	A	2000-1600	III	-6.8	11.1	3.4	88	M28		M
Nancheng	Hebei	A	2000-1600	III	-6.9	7.9	3.6	88	M44		M
Nancheng	Hebei	A	2000-1600	III	-6.7	9.3	3.4	88	M49		M
Nancheng	Hebei	A	2000-1600	III	-8.3	9.8	3.4	88	M51		M
Nancheng	Hebei	A	2000-1600	III	-6.3	9.9	3.2	88	M52		M
Nancheng	Hebei	A	2000-1600	III	-6.5	9.8	3.3	88	M53		M
Nancheng	Hebei	A	2000-1600	III	-6.7	9.4	3.2	88	M57		M
Nancheng	Hebei	A	2000-1600	III	-7.4	8.8	3.3	88	M58		M
Nancheng	Hebei	A	2000-1600	III	-5.8	10.4	3.4	88	M75		M
Nancheng	Hebei	A	2000-1600	III	-6.6	9.7	3.3	88	M18		F	tentative assignment to sex
Nancheng	Hebei	A	2000-1600	III	-6.7	9.4	3.5	88	M50		F	tentative assignment to sex
Nancheng	Hebei	A	2000-1600	III	-6.9	8.3	3.3	88	M13		F
Nancheng	Hebei	A	2000-1600	III	-7.1	9.9	3.2	88	M43		F
Nancheng	Hebei	A	2000-1600	III	-6.9	9.9	3.4	88	M55		F
Nancheng	Hebei	A	2000-1600	III	-6.6	10.5	3.2	88	M56		F
Nancheng	Hebei	A	2000-1600	III	-7.1	8.8	3.2	88	M59		F
Nancheng	Hebei	A	2000-1600	III	-7.4	8.5	3.3	88	M68		F
Nancheng	Hebei	A	2000-1600	III	-6.7	9.7	3.2	88	M71		F
Nancheng	Hebei	A	2000-1600	III	-7.1	9.7	3.2	88	M77		F
Nancheng	Hebei	A	2000-1600	III	-7.2	9	3.4	88	M82		F
Nancheng	Hebei	A	2000-1600	III	-6.8	8.6	3.3	88	M83		F
Nancheng	Hebei	A	2000-1600	III	-7.5	8.4	3.4	88	M9		U
Nancheng	Hebei	A	2000-1600	III	-6.9	9.8	3.4	88	M26		U
Nancheng	Hebei	A	2000-1600	III	-6.4	9.7	3.4	88	M37		U
Nancheng	Hebei	A	2000-1600	III	-7.2	9.6	3.3	88	M46		U
Nancheng	Hebei	A	2000-1600	III	-6.3	9.7	3.2	88	M48		U
Nancheng	Hebei	A	2000-1600	III	-6.6	9.3	3.4	88	M65		U
Nancheng	Hebei	A	2000-1600	III	-14.9	10.1	3.2	88	M70		U
Nancheng	Hebei	A	2000-1600	III	-7.4	10.1	3.2	88	M81		U
Nancheng	Hebei	A	2000-1600	III	-7.1	8.8	3.3	88	M84		U
Nancheng	Hebei	A	2000-1600	III	-6.9	8.4	3.2	88	M85		U
Nancheng	Hebei	A	2000-1600	III	-6.6	9.7	2.9	88	M90		U
Nancheng	Hebei	A	2000-1600	III	-7.4	9.3	3.1	88	M92		U
Lajigai	Qinghai	C	1400-1000	III	-15.4	9.7	3.3	84	LJG01			Adult
Lajigai	Qinghai	C	1400-1000	III	-13.1	8.6	3.4	84	LJG02*			Adult
Lajigai	Qinghai	C	1400-1000	III	-13.2	8.5	3.1	84	LJG06			Adult
Lajigai	Qinghai	C	1400-1000	III	-17.4	8.8	3.3	84	LJG07			Adult
Lajigai	Qinghai	C	1400-1000	III	-15.4	9.4	3.2	84	LJG08			Adult
Mogou	Gansu	C	1800-1100	III	-11.1	9	3.2	84	MGM13-1	Tibia		Adult
Mogou	Gansu	C	1800-1100	III	-13.6	8.3	3.2	84	MGM13-2	Tibia		Adult
Mogou	Gansu	C	1800-1100	III	-14.9	7.7	3.2	84	MGM14-1	Tibia		Adult
Mogou	Gansu	C	1800-1100	III	-14.4	8.3	3.2	84	MGM14-2	Humerus		Adult
Mogou	Gansu	C	1800-1100	III	-15.2	7.8	3.2	84	MGM21-1	Humerus		Adult
Mogou	Gansu	C	1800-1100	III	-11.6	8.1	3.2	84	MGM21-2	Tibia		Adult
Mogou	Gansu	C	1800-1100	III	-14.8	8.2	3.2	84	MGM60-1	Tibia		Juvenile
Mogou	Gansu	C	1800-1100	III	-11.4	8.2	3.2	84	MGM60-2	Tibia		Adult
Mogou	Gansu	C	1800-1100	III	-14	8.5	3.2	84	MGM60-3	Tibia		Adult
Mogou	Gansu	C	1800-1100	III	-13.1	8.1	3.2	84	MGM60-4	Tibia		Child
Mogou	Gansu	C	1800-1100	III	-14.4	7.8	3.2	84	MGM106-1	Humerus		Adult
Mogou	Gansu	C	1800-1100	III	-13.4	7.7	3.2	84	MGM106-2	Femur		Juvenile
Mogou	Gansu	C	1800-1100	III	-12.2	7.2	3.2	84	MGM106-3	Humerus		Adult
Mogou	Gansu	C	1800-1100	III	-14.2	9.3	3.2	84	MGM217-1	Tibia		Adult
Mogou	Gansu	C	1800-1100	III	-14.4	8.7	3.2	84	MGM217-2	Tibia		Adult
Mogou	Gansu	C	1800-1100	III	-12.5	8.9	3.2	84	MGM373-1	Humerus		Adult
Mogou	Gansu	C	1800-1100	III	-12.8	7.9	3.2	84	MGM373-2	Femur		Adult
Mogou	Gansu	C	1800-1100	III	-14.2	8.1	3.2	84	MGM373-3	Tibia		Adult
Mogou	Gansu	C	1800-1100	III	-11.2	8.7	3.2	84	MGM375-1	Femur		Adult
Mogou	Gansu	C	1800-1100	III	-13.3	9.6	3.2	84	MGM375-2	Humerus		Adult
Mogou	Gansu	C	1800-1100	III	-13.4	9	3.2	84	MGM375-3	Fibula		Adult
Mogou	Gansu	C	1800-1100	III	-14.7	8.8	3.2	84	MGM375-4	Tibia		Adult
Mogou	Gansu	C	1800-1100	III	-13.6	8.1	3.2	84	MGM383-1	Humerus		Adult
Mogou	Gansu	C	1800-1100	III	-14	8.2	3.2	84	MGM383-2	Fibula		Adult
Mogou	Gansu	C	1800-1100	III	-15	9.2	3.2	84	MGM383-3	Humerus		Adult
Mogou	Gansu	C	1800-1100	III	-16.5	8.6	3.2	84	MGM384-1	Tibia		Adult
Mogou	Gansu	C	1800-1100	III	-17.2	8.3	3.2	84	MGM384-2	Tibia		Adult
Mogou	Gansu	C	1800-1100	III	-16.5	9	3.2	84	MGM384-3	Tibia		Adult
Mogou	Gansu	C	1800-1100	III	-15.1	8.2	3.2	84	MGM389-2	Ulna		Adult
Mogou	Gansu	C	1800-1100	III	-15.4	9.7	3.2	84	MGM393-1	Tibia		Adult
Mogou	Gansu	C	1800-1100	III	-16.7	7.7	3.2	84	MGM393-2	Tibia		Adult
Mogou	Gansu	C	1800-1100	III	-15.8	7.7	3.2	84	MGM393-3	Tibia		Adult
Mogou	Gansu	C	1800-1100	III	-16.5	8	3.2	84	MGM393-4	Tibia		Adult
Mogou	Gansu	C	1800-1100	III	-15.4	8.5	3.2	84	MGM393-5	Tibia		Adult
Mogou	Gansu	C	1800-1100	III	-17.2	8.9	3.2	84	MGM416-1	Long bone		Adult
Mogou	Gansu	C	1800-1100	III	-15	8.5	3.2	84	MGM416-2	Tibia		Adult
Mogou	Gansu	C	1800-1100	III	-15.8	8.1	3.2	84	MGM416-3	Humerus		Adult
Mogou	Gansu	C	1800-1100	III	-16.8	8.5	3.2	84	MGM416-4	Tibia		Adult
Mogou	Gansu	C	1800-1100	III	-14.7	9	3.2	84	MGM416-5	Rib		Adult
Mogou	Gansu	C	1800-1100	III	-14.4	8.5	3.2	84	MGM440-1	Tibia		Adult
Mogou	Gansu	C	1800-1100	III	-16.6	8.4	3.2	84	MGM440-2	Femur		Adult
Mogou	Gansu	C	1800-1100	III	-12.4	9.3	3.2	84	MGM440-3	Tibia		Adult
Mogou	Gansu	C	1800-1100	III	-16.8	9.3	3.2	84	MGM440-4	Rib		Adult
Mogou	Gansu	C	1800-1100	III	-15.7	9	3.2	84	M861R1	Rib		Adult
Mogou	Gansu	C	1800-1100	III	-16.8	9.4	3.3	84	M861R2	Rib		7±
Mogou	Gansu	C	1800-1100	III	-16.7	9.8	3.3	84	M861R3	Rib		Adult
Mogou	Gansu	C	1800-1100	III	-16.8	8.7	3.2	84	M861R4	Rib		Adult
Mogou	Gansu	C	1800-1100	III	-18.5	10.6	3.5	84	M861R5	Rib		Adult
Sanheyi	Qinghai	C	2000-1800	III	-9	8.2	3	84	SHY01			Adult
Sanheyi	Qinghai	C	2000-1800	III	-9.7	9.6	3.5	84	SHY03			Adult
Sanheyi	Qinghai	C	2000-1800	III	-9.6	8.6	2.9	84	SHY05			Adult
Sanheyi	Qinghai	C	2000-1800	III	-8.4	5.5		84	SHY10			Adult
Sanheyi	Qinghai	C	2000-1800	III	-9	8.6	3.4	89	SHY11			Adult
Neiyanguan	Shanxi	A	770-476	III	-9.01	9.68	3.1		XNM2		M
Neiyanguan	Shanxi	A	770-476	III	-8.59	8.39	3.1	89	XNM4		F
Neiyanguan	Shanxi	A	770-476	III	-8.11	10.1	3.1	89	XNM10		F
Neiyanguan	Shanxi	A	770-476	III	-7.52	10.13	3	89	XNM16		F
Neiyanguan	Shanxi	A	770-476	III	-8.38	10.08	3	89	XNM24		F
Neiyanguan	Shanxi	A	770-476	III	-8.13	8.83	3	89	XNM26		F
Neiyanguan	Shanxi	A	770-476	III	-7.28	8.37	3	89	XNM28		U
Neiyanguan	Shanxi	A	770-476	III	-8.04	11.31	3	89	XNM32		M
Neiyanguan	Shanxi	A	770-476	III	-7.55	11.7	3	89	XNM41		M
Neiyanguan	Shanxi	A	770-476	III	-8.12	10.33	3	89	XNM42		F
Neiyanguan	Shanxi	A	770-476	III	-8.73	8.92	3	89	XNM44		M
Neiyanguan	Shanxi	A	770-476	III	-15.36	9.88	3	89	XNM50		F
Neiyanguan	Shanxi	A	770-476	III	-7.88	10.52	3	89	XNM52		M
Neiyanguan	Shanxi	A	770-476	III	-8.38	9.15	3	89	XNM58		M
Neiyanguan	Shanxi	A	770-476	III	-8.03	9.47	3	89	XNM64		F
Neiyanguan	Shanxi	A	770-476	III	-8.37	8.88	3.1	89	XNM66		M
Neiyanguan	Shanxi	A	770-476	III	-8.3	9.41	3	89	XNM67		M
Neiyanguan	Shanxi	A	770-476	III	-7.59	10.18	3	89	XNM69		M
Neiyanguan	Shanxi	A	770-476	III	-9.97	10.45	3	89	XNM72		F
Neiyanguan	Shanxi	A	770-476	III	-9.81	8.19	3	89	XNM74		M
Neiyanguan	Shanxi	A	770-476	III	-7.35	8.5	3	89	XNM77		U
Neiyanguan	Shanxi	A	770-476	III	-8.98	7.93		89	XNM100		F
Neiyanguan	Shanxi	A	770-476	III	-7.78	9.39	3.3	89	XNM103		M
Gumugou	Xinjiang	C	c. 1800	III	-18.3	15.5	3.3	116
Shilinggang	Yunnan	B	850-250	III	-19	9.8	3.3	128	126	phalanxl	F
Shilinggang	Yunnan	B	850-250	III	-18.9	7.5	3.3	128	128	femur	F
Shilinggang	Yunnan	B	850-250	III	-19.4	9.6	3.4	128	129	tibia	F
Shilinggang	Yunnan	B	850-250	III	-19.1	9.9	3.3	128	133	radius	F
Shilinggang	Yunnan	B	850-250	III	-19.5	10.5	3.3	128	137	femur	F
Shilinggang	Yunnan	B	850-250	III	-16.3	9.3	3.4	128	130	radius	M
Shilinggang	Yunnan	B	850-250	III	-19.2	10.2	3.3	128	145	humerus	M
Shilinggang	Yunnan	B	850-250	III	-18.6	10.4	3.3	128	131	radius	U
Shilinggang	Yunnan	B	850-250	III	-18.5	10.3	3.4	128	132	radius	U
Shilinggang	Yunnan	B	850-250	III	-18.9	10.5	3.4	128	138	fibula	U
Shilinggang	Yunnan	B	850-250	III	-18.2	8.5	3.3	128	141	radius	U
Shilinggang	Yunnan	B	850-250	III	-19.1	10.2	3.3	128	143	tibia	U
Shilinggang	Yunnan	B	850-250	III	-19.2	9.4	3.4	128	144	metapodial	U
Shilinggang	Yunnan	B	850-250	III	-18.8	11.1	3.3	128	146	ulna	C
Shilinggang	Yunnan	B	850-250	III	-19.1	11.3		128	127	radius	C
Shilinggang	Yunnan	B	850-250	III	-18.6	11.1		128	139	ulna	C
Xiaomintun	Henan	A	1400-1046	III	-10.6	9.7	3.2	95	2003AXNT1879T1880M115
Xiaomintun	Henan	A	1400-1046	III	-15.5	10.3	3.2	95	2003AXST2705M628
Xiaomintun	Henan	A	1400-1046	III	-10.1	9	3.2	95	2003AXST3007H493③
Xiaomintun	Henan	A	1400-1046	III	-9.6	9	3.4	95	2003AXST2711M662
Yanghai	Xinjiang	C	1200-100	III	-16.8	11.9	3.3	125	YH-22		M
Yanghai	Xinjiang	C	1200-100	III	-18	12.1	3.3	125	YH-1		M
Yanghai	Xinjiang	C	1200-100	III	-16.2	11.3	3.2	125	YH-12		M
Yanghai	Xinjiang	C	1200-100	III	-17.5	13.8	3.3	125	YH-16		F
Yanghai	Xinjiang	C	1200-100	III	-15.6	12.4	3.2	125	YH-18		M
Yanghai	Xinjiang	C	1200-100	III	-17.1	11.8	3.4	125	YH-20		F
Yanghai	Xinjiang	C	1200-100	III	-16.1	14.1	3.3	125	YH-31		M
Yanghai	Xinjiang	C	1200-100	III	-15.5	11.7	3.2	125	YH-39		F
Yanghai	Xinjiang	C	1200-100	III	-15.9	10.8	3.5	125	YH-2		M
Yanghai	Xinjiang	C	1200-100	III	-16.4	13.7	3.2	125	YH-3		M
Yanghai	Xinjiang	C	1200-100	III	-15.2	12.7	3.6	125	YH-13		M
Yanghai	Xinjiang	C	1200-100	III	-16.5	11.4	3.7	125	YH-17		F
Yanghai	Xinjiang	C	1200-100	III	-16.6	12.2	3.4	125	YH-23		M
Yanghai	Xinjiang	C	1200-100	III	-17.3	11.5	3.3	125	YH-24		M
Yanghai	Xinjiang	C	1200-100	III	-16.7	11.3	3.4	125	YH-25		M
Yanghai	Xinjiang	C	1200-100	III	-16.4	11.6	3.3	125	YH-26		M
Yanghai	Xinjiang	C	1200-100	III	-17.8	11.3	3.3	125	YH-27		U
Yanghai	Xinjiang	C	1200-100	III	-16.5	10.7	3.2	125	YH-28		M
Yanghai	Xinjiang	C	1200-100	III	-17.3	12.1	3.2	125	YH-29		F
Yanghai	Xinjiang	C	1200-100	III	-13.1	11.8	3.3	125	YH-32		M
Yanghai	Xinjiang	C	1200-100	III	-15.5	13.6	3.5	125	YH-33		M
Yanghai	Xinjiang	C	1200-100	III	-15.1	13.6	3.1	125	YH-40		M
Yanghai	Xinjiang	C	1200-100	III	-16	11.3	3.1	125	YH-41		M
Xiaonanzhuang	Shanxi	A	770-221	III	-7.7	9.1	3.1	91	11YCZYaM3		M
Xiaonanzhuang	Shanxi	A	770-221	III	-7.9	9.3	3.1	91	11YCZYaM4		M
Xiaonanzhuang	Shanxi	A	770-221	III	-7.5	9.7	3.1	91	11YCZYaM5		M
Xiaonanzhuang	Shanxi	A	770-221	III	-7.8	9.6	3.1	91	11YCZYaM6		F
Xiaonanzhuang	Shanxi	A	770-221	III	-8.2	10.4	3.1	91	11YCZYaM7		F
Xiaonanzhuang	Shanxi	A	770-221	III	-7.6	9	3.1	91	11YCZYaM8		M
Xiaonanzhuang	Shanxi	A	770-221	III	-8.5	11.3	3.1	91	11YCZYaM9		M	tentative assignment to sex
Xiaonanzhuang	Shanxi	A	770-221	III	-7.5	11.2	3.1	91	11YCZYaM10		M
Xiaonanzhuang	Shanxi	A	770-221	III	-7.5	11.2	3.1	91	11YCZYaM11		F
Xiaonanzhuang	Shanxi	A	770-221	III	-8.2	11.1	3.1	91	11YCZYaM12		F
Xiaonanzhuang	Shanxi	A	770-221	III	-8	10.8	3.1	91	11YCZYaM13		F
Xiaonanzhuang	Shanxi	A	770-221	III	-8.4	10.5	3.1	91	11YCZYaM14		F
Xiaonanzhuang	Shanxi	A	770-221	III	-8.1	11.1	3.1	91	11YCZYaM15		M
Xiaonanzhuang	Shanxi	A	770-221	III	-8.3	11.2	3.1	91	11YCZYaM17		F
Xiaonanzhuang	Shanxi	A	770-221	III	-7.7	10.4	3.04	91	11YCZYaM18		M
Xiaonanzhuang	Shanxi	A	770-221	III	-9	11.7	3.1	91	11YCZYaM19		F
Beiqian	Shandong	A	1046-256	III	-8	10	3.2	91	M147	left rib	M
Beiqian	Shandong	A	1046-256	III	-9.6	10.9	3.3	91	M53	left distal fibula	M
Beiqian	Shandong	A	1046-256	III	-9.4	10.1	3.2	91	M56	skull	M
Beiqian	Shandong	A	1046-256	III	-9.9	11	3.1	91	M1	right tibia	M
Niedian	Shanxi	A	1900-1500	III	-7.1	11	3.3	90	M44		M
Niedian	Shanxi	A	1900-1500	III	-6.7	11	3.1	90	M47		M
Niedian	Shanxi	A	1900-1500	III	-7.4	9	3.2	90	M48		U
Niedian	Shanxi	A	1900-1500	III	-6.9	10.6	3.2	90	M50		F
Niedian	Shanxi	A	1900-1500	III	-7.5	9.5	3.2	90	M51		F
Niedian	Shanxi	A	1900-1500	III	-7.6	11	3.2	90	M54		F
Niedian	Shanxi	A	1900-1500	III	-7.1	10.9	3.2	90	M58		U
Niedian	Shanxi	A	1900-1500	III	-7.2	10.6	3.2	90	M59		M
Niedian	Shanxi	A	1900-1500	III	-6.7	11.6	3.2	90	M60		M
Niedian	Shanxi	A	1900-1500	III	-6.8	10.4	3.2	90	M61		U
Niedian	Shanxi	A	1900-1500	III	-7.6	11.3	3.2	90	M65		U
Niedian	Shanxi	A	1900-1500	III	-7.2	10.2	3.1	90	M68		M
Niedian	Shanxi	A	1900-1500	III	-6.9	10.3	3.2	90	M74		U
Niedian	Shanxi	A	1900-1500	III	-6.7	10.9	3.2	90	M75		M
Niedian	Shanxi	A	1900-1500	III	-7.6	10.4	3.1	90	M76		U
Niedian	Shanxi	A	1900-1500	III	-6.9	10.4	3.2	90	M77		M
Niedian	Shanxi	A	1900-1500	III	-7.9	8.5	3.2	90	M78		M
Niedian	Shanxi	A	1900-1500	III	-6.4	11.7	3.2	90	M80		M
Niedian	Shanxi	A	1900-1500	III	-7	10.3	3.2	90	M81		U
Niedian	Shanxi	A	1900-1500	III	-7.1	10.3	3.1	90	M82		U
Niedian	Shanxi	A	1900-1500	III	-7.5	10.7	3.2	90	M84		M
Niedian	Shanxi	A	1900-1500	III	-7.6	11.1	3.2	90	M87		M
Niedian	Shanxi	A	1900-1500	III	-7	10	3.1	90	M92		M
Niedian	Shanxi	A	1900-1500	III	-6.8	9.8	3.2	90	M96		F
Niedian	Shanxi	A	1900-1500	III	-6.9	10.6	3.2	90	M101		U
Niedian	Shanxi	A	1900-1500	III	-7.2	11.4	3.1	90	M103		U
Niedian	Shanxi	A	1900-1500	III	-6.6	10.5	3.1	90	M105		F
Niedian	Shanxi	A	1900-1500	III	-6.9	10.5	3.2	90	M107		M
Niedian	Shanxi	A	1900-1500	III	-7.2	10.5	3.2	90	M109		M
Niedian	Shanxi	A	1900-1500	III	-7.3	10.6	3.2	90	M111		F
Niedian	Shanxi	A	1900-1500	III	-7.4	9.7	3.2	90	M113		F
Niedian	Shanxi	A	1900-1500	III	-7.1	10.3	3.2	90	M118		F
Niedian	Shanxi	A	1900-1500	III	-7.1	11.1	3.2	90	M123		U
Niedian	Shanxi	A	1900-1500	III	-7.4	11.6	3.2	90	M139		U
Niedian	Shanxi	A	1900-1500	III	-6.9	10.7	3.2	90	M140		U
Niedian	Shanxi	A	1900-1500	III	-6.9	11.2	3.3	90	M144		U
Niedian	Shanxi	A	1900-1500	III	-6.9	10.8	3.1	90	M153		F
Niedian	Shanxi	A	1900-1500	III	-7.2	10.7	3	90	M157		U
Niedian	Shanxi	A	1900-1500	III	-7	10.6	3.1	90	M160		U
Niedian	Shanxi	A	1900-1500	III	-7	10	3.2	90	M162		M
Niedian	Shanxi	A	1900-1500	III	-7.2	10.8	3.1	90	M163		F
Niedian	Shanxi	A	1900-1500	III	-6.9	11.3	3.2	90	M166		M
Niedian	Shanxi	A	1900-1500	III	-8	9.8	3.1	90	M168		F
Niedian	Shanxi	A	1900-1500	III	-7.2	9.9	3.2	90	M169		M
Niedian	Shanxi	A	1900-1500	III	-7.5	8.7	3.3	90	M170		U
Niedian	Shanxi	A	1900-1500	III	-6.7	10.8	3.2	90	M171		F
Niedian	Shanxi	A	1900-1500	III	-7.6	10.3	3.3	90	M172		F
Niedian	Shanxi	A	1900-1500	III	-6.7	11.2	3.2	90	M174		U
Niedian	Shanxi	A	1900-1500	III	-6.9	10.9	3.2	90	M175		M
Niedian	Shanxi	A	1900-1500	III	-7.3	8.5	3.2	90	M178		M
Niedian	Shanxi	A	1900-1500	III	-7	10.4	3.3	90	M179		M
Niedian	Shanxi	A	1900-1500	III	-6.9	11.3	3.1	90	M182		M
Niedian	Shanxi	A	1900-1500	III	-7.6	9.5	3.2	90	M183		U
Niedian	Shanxi	A	1900-1500	III	-7.4	11	3.2	90	M187		F
Niedian	Shanxi	A	1900-1500	III	-6.8	10.9	3.3	90	M193		F
Niedian	Shanxi	A	1900-1500	III	-7	9.7	3.3	90	M194		F
Niedian	Shanxi	A	1900-1500	III	-7.9	10	3.2	90	M195		U
Niedian	Shanxi	A	1900-1500	III	-7.6	9.1	3.2	90	M198		F
Niedian	Shanxi	A	1900-1500	III	-7.3	10.3	3.3	90	M205		M
Niedian	Shanxi	A	1900-1500	III	-6.9	10.8	3.3	90	M210		U
Xiaoshuangqiao	Shanxi	A	1600-1046	III	-7.4	9.1	3.2	92	T238 ④a		U
Xiaoshuangqiao	Shanxi	A	1600-1046	III	-9.8	9.7	3.3	92	T238 ④a		U
Xiaoshuangqiao	Shanxi	A	1600-1046	III	-7.3	9	3.3	92	T238 ④a		U
Xiaoshuangqiao	Shanxi	A	1600-1046	III	-9.4	6	3.3	92	T238 H63		F
Xiaoshuangqiao	Shanxi	A	1600-1046	III	-9.9	6.9	3.3	92	T15 H66		M
Xiaoshuangqiao	Shanxi	A	1600-1046	III	-11.2	7.4	3.3	92	T15 H66		M
Xiaoshuangqiao	Shanxi	A	1600-1046	III	-9.6	6.6	3.2	92	T15 H66		M
Xiaoshuangqiao	Shanxi	A	1600-1046	III	-11.9	10.1	3.2	92	T15 H66		M
Xiaoshuangqiao	Shanxi	A	1600-1046	III	-11.3	10.1	3.3	92	T15 H66		M
Xiaoshuangqiao	Shanxi	A	1600-1046	III	-12	10.3	3.2	92	T95 H114		U
Heigouliang	Xinjiang	C	500BC-8AD	III	-18.8	12.6	3.2	118	H1		F	Sacrificial victim
Heigouliang	Xinjiang	C	500BC-8AD	III	-18.5	12.5	3.2	118	H2		M	Burial owner
Heigouliang	Xinjiang	C	500BC-8AD	III	-18.4	12.2	3.2	118	H3		M	Burial owner
Heigouliang	Xinjiang	C	500BC-8AD	III	-18.5	13.3	3.2	118	H4		F	Burial owner
Heigouliang	Xinjiang	C	500BC-8AD	III	-18.7	12.4	3.2	118	H5		M	Sacrificial victim
Heigouliang	Xinjiang	C	500BC-8AD	III	-18.9	12.7	3.2	118	H6		F	Burial owner
Heigouliang	Xinjiang	C	500BC-8AD	III	-18.5	12.1	3.2	118	H7		M	Burial owner
Heigouliang	Xinjiang	C	500BC-8AD	III	-18.5	12	3.2	118	H8		F	Burial owner
Heigouliang	Xinjiang	C	500BC-8AD	III	-18.4	12.2	3.2	118	H9		M	Sacrificial victim
Heigouliang	Xinjiang	C	500BC-8AD	III	-17.6	13.4	3.2	118	H10		M	Sacrificial victim
Heigouliang	Xinjiang	C	500BC-8AD	III	-19.6	12.5	3.2	118	H11		U	Sacrificial victim
Heigouliang	Xinjiang	C	500BC-8AD	III	-17	12.8	3.4	118	H12		M	Sacrificial victim
Heigouliang	Xinjiang	C	500BC-8AD	III	-18.5	13.8	3.2	118	H13		U	Sacrificial victim
Heigouliang	Xinjiang	C	500BC-8AD	III	-18.6	11.8	3.2	118	H14		F	Burial owner
Heigouliang	Xinjiang	C	500BC-8AD	III	-18.3	12.1	3.2	118	H15		U
Heigouliang	Xinjiang	C	500BC-8AD	III	-18.2	12	3.2	118	H16		U
Heigouliang	Xinjiang	C	500BC-8AD	III	-18.2	11.8	3.2	118	H17		U
Heigouliang	Xinjiang	C	500BC-8AD	III	-18.6	11.5	3.2	118	H18		F	Sacrificial victim
Heigouliang	Xinjiang	C	500BC-8AD	III	-18.4	11.9	3.2	118	H19		M
Heigouliang	Xinjiang	C	500BC-8AD	III	-18.8	12.3	3.2	118	H20		U
Heigouliang	Xinjiang	C	500BC-8AD	III	-18.6	11.9	3.2	118	H21		U	Sacrificial victim
Heigouliang	Xinjiang	C	500BC-8AD	III	-18.7	11.8	3.2	118	H22		F	Burial owner
Heigouliang	Xinjiang	C	500BC-8AD	III	-18.9	11.7	3.2	118	H23		U	Sacrificial victim
Heigouliang	Xinjiang	C	500BC-8AD	III	-18.8	12.8	3.2	118	H24		M	Sacrificial victim
Heigouliang	Xinjiang	C	500BC-8AD	III	-18.2	13.3	3.2	118	H25		U	Sacrificial victim
Heigouliang	Xinjiang	C	500BC-8AD	III	-18.6	12.8	3.1	118	H26		U
Heigouliang	Xinjiang	C	500BC-8AD	III	-18.6	11.5	3.2	118	H27		U
Tianshanbeilu	Xinjiang	C	2000-1300	III	-16.7	13	3.2	122	T3M3
Tianshanbeilu	Xinjiang	C	2000-1300	III	-14.5	13.5	3.1	122	T3M12B
Tianshanbeilu	Xinjiang	C	2000-1300	III	-13.5	14.8	3.1	122	T3M15:B
Tianshanbeilu	Xinjiang	C	2000-1300	III	-15.7	15	3.1	122	T10M2
Tianshanbeilu	Xinjiang	C	2000-1300	III	-15.7	14.9	3.1	122	T10M2:1
Tianshanbeilu	Xinjiang	C	2000-1300	III	-15	13.9	3.1	122	T12M5
Tianshanbeilu	Xinjiang	C	2000-1300	III	-15.1	15.3	3.2	122	T12M11
Tianshanbeilu	Xinjiang	C	2000-1300	III	-15.8	15.1	3.2	122	T14M5
Tianshanbeilu	Xinjiang	C	2000-1300	III	-15.7	15	3.1	122	T14M7
Tianshanbeilu	Xinjiang	C	2000-1300	III	-16.9	14.8	3.2	122	T14M8
Tianshanbeilu	Xinjiang	C	2000-1300	III	-15.1	14.4	3.1	122	T14M14
Tianshanbeilu	Xinjiang	C	2000-1300	III	-15.7	14.5	3.1	122	T14M16
Tianshanbeilu	Xinjiang	C	2000-1300	III	-15.4	15.4	3.1	122	T16M2:A
Tianshanbeilu	Xinjiang	C	2000-1300	III	-15.3	14.8	3.1	122	T16M11
Tianshanbeilu	Xinjiang	C	2000-1300	III	-15.7	15	3.1	122	T16M12
Tianshanbeilu	Xinjiang	C	2000-1300	III	-16.9	16.1	3.1	122	T16M18
Tianshanbeilu	Xinjiang	C	2000-1300	III	-15.4	14.6	3.2	122	T18M15
Tianshanbeilu	Xinjiang	C	2000-1300	III	-15.5	14.9	3.2	122	T18M17
Tianshanbeilu	Xinjiang	C	2000-1300	III	-16.8	15.4	3.1	122	T21M4
Tianshanbeilu	Xinjiang	C	2000-1300	III	-15.3	14.4	3.1	122	T25M8
Tianshanbeilu	Xinjiang	C	2000-1300	III	-15.6	15.6	3.1	122	T25M45
Tianshanbeilu	Xinjiang	C	2000-1300	III	-16.5	14.8	3.2	122	T30M1
Tianshanbeilu	Xinjiang	C	2000-1300	III	-15.5	15.1	3.2	122	T30M2
Tianshanbeilu	Xinjiang	C	2000-1300	III	-16.1	14.7	3.2	122	T33M1
Tianshanbeilu	Xinjiang	C	2000-1300	III	-16.5	14.7	3.1	122	T33M2
Tianshanbeilu	Xinjiang	C	2000-1300	III	-15.4	14.4	3.2	122	T34M8		F
Tianshanbeilu	Xinjiang	C	2000-1300	III	-15.2	13.6	3.2	122	T35M1
Tianshanbeilu	Xinjiang	C	2000-1300	III	-15.6	13.6	3.1	122	T35M2
Tianshanbeilu	Xinjiang	C	2000-1300	III	-13.6	13.6	3.2	122	T35M4
Tianshanbeilu	Xinjiang	C	2000-1300	III	-16.4	14.2	3.1	122	M9		M
Tianshanbeilu	Xinjiang	C	2000-1300	III	-16.4	14.9	3.1	122	M13A
Tianshanbeilu	Xinjiang	C	2000-1300	III	-15.5	14.9	3.1	122	R14
Tianshanbeilu	Xinjiang	C	2000-1300	III	-16.2	14.3	3.1	122	M17
Tianshanbeilu	Xinjiang	C	2000-1300	III	-16.5	15.3	3.1	122	M12
Tianshanbeilu	Xinjiang	C	2000-1300	III	-14.6	14.9	3.1	122	M84
Tianshanbeilu	Xinjiang	C	2000-1300	III	-15.6	15.1	3.1	122	M206(T25M12)
Tianshanbeilu	Xinjiang	C	2000-1300	III	-16.2	14.2	3.1	122	M219
Tianshanbeilu	Xinjiang	C	2000-1300	III	-17.6	15.7	3.1	122	M230B
Tianshanbeilu	Xinjiang	C	2000-1300	III	-14.3	15.2	3.1	122	M253(T31M4)
Tianshanbeilu	Xinjiang	C	2000-1300	III	-12.8	13.4	3.1	122	M284(T34M6)
Tianshanbeilu	Xinjiang	C	2000-1300	III	-16.1	15.4	3.2	122	M311
Tianshanbeilu	Xinjiang	C	2000-1300	III	-16.5	14.5	3.1	122	M311
Tianshanbeilu	Xinjiang	C	2000-1300	III	-15.9	15.1	3.2	122	M312A		M
Tianshanbeilu	Xinjiang	C	2000-1300	III	-16.3	15.1	3.1	122	M315
Tianshanbeilu	Xinjiang	C	2000-1300	III	-16.9	14.4	3.1	122	M315
Tianshanbeilu	Xinjiang	C	2000-1300	III	-16.8	14.6	3.2	122	M316
Tianshanbeilu	Xinjiang	C	2000-1300	III	-15.9	15.5	3.1	122	M317		F
Tianshanbeilu	Xinjiang	C	2000-1300	III	-16.4	15	3.1	122	M317
Tianshanbeilu	Xinjiang	C	2000-1300	III	-14.8	13.1	3.1	122	M321
Tianshanbeilu	Xinjiang	C	2000-1300	III	-15.5	13.9	3.1	122	M323
Tianshanbeilu	Xinjiang	C	2000-1300	III	-15.4	14.3	3.1	122	M329
Tianshanbeilu	Xinjiang	C	2000-1300	III	-14.9	15.2	3.1	122	M330
Tianshanbeilu	Xinjiang	C	2000-1300	III	-16.2	14.5	3.1	122	M336
Tianshanbeilu	Xinjiang	C	2000-1300	III	-15.6	15.1	3.1	122	M337
Tianshanbeilu	Xinjiang	C	2000-1300	III	-16	14.1	3.1	122	M358
Tianshanbeilu	Xinjiang	C	2000-1300	III	-16.2	15.1	3.1	122	M354		M
Tianshanbeilu	Xinjiang	C	2000-1300	III	-15.8	15	3.1	122	M371(owner)
Tianshanbeilu	Xinjiang	C	2000-1300	III	-16.1	14.6	3.2	122	M377
Tianshanbeilu	Xinjiang	C	2000-1300	III	-16.6	14	3.2	122	M390
Tianshanbeilu	Xinjiang	C	2000-1300	III	-14.9	14.3	3.1	122	M391
Tianshanbeilu	Xinjiang	C	2000-1300	III	-15.6	14.5	3.1	122	M394		F
Tianshanbeilu	Xinjiang	C	2000-1300	III	-15.5	16.1	3.1	122	M425
Tianshanbeilu	Xinjiang	C	2000-1300	III	-14.7	15.9	3.1	122	M429
Tianshanbeilu	Xinjiang	C	2000-1300	III	-15.8	15.7	3.2	122	M436A
Tianshanbeilu	Xinjiang	C	2000-1300	III	-16.5	13	3.1	122	M446:A
Tianshanbeilu	Xinjiang	C	2000-1300	III	-15.8	15.1	3.1	122	M448:A
Tianshanbeilu	Xinjiang	C	2000-1300	III	-15.7	14.7	3.1	122	M455(owner)
Tianshanbeilu	Xinjiang	C	2000-1300	III	-15.6	14.7	3.1	122	M450:A
Tianshanbeilu	Xinjiang	C	2000-1300	III	-16.3	15	3.1	122	M459
Tianshanbeilu	Xinjiang	C	2000-1300	III	-14.2	14.8	3.1	122	M460
Tianshanbeilu	Xinjiang	C	2000-1300	III	-14.1	14.3	3.1	122	M471:A
Tianshanbeilu	Xinjiang	C	2000-1300	III	-15.1	15.9	3.1	122	M472
Tianshanbeilu	Xinjiang	C	2000-1300	III	-14.8	15.5	3.1	122	M473
Tianshanbeilu	Xinjiang	C	2000-1300	III	-13.5	14.6	3.1	122	M474
Tianshanbeilu	Xinjiang	C	2000-1300	III	-15.1	15.2	3.1	122	M475
Tianshanbeilu	Xinjiang	C	2000-1300	III	-14.4	13.6	3.1	122	M479
Tianshanbeilu	Xinjiang	C	2000-1300	III	-15.1	14.5	3.1	122	M480
Tianshanbeilu	Xinjiang	C	2000-1300	III	-16.5	15.5	3.1	122	M483
Tianshanbeilu	Xinjiang	C	2000-1300	III	-16.1	14.6	3.1	122	M487:A
Tianshanbeilu	Xinjiang	C	2000-1300	III	-15.9	14.5	3.1	122	M488
Tianshanbeilu	Xinjiang	C	2000-1300	III	-15.8	16.7	3.1	122	M492
Tianshanbeilu	Xinjiang	C	2000-1300	III	-16.3	15	3.2	122	M500(owner)
Tianshanbeilu	Xinjiang	C	2000-1300	III	-14.6	14.4	3.1	122	M503
Tianshanbeilu	Xinjiang	C	2000-1300	III	-14.6	14.6	3.1	122	M503:A
Tianshanbeilu	Xinjiang	C	2000-1300	III	-13.9	14.9	3.1	122	M505
Tianshanbeilu	Xinjiang	C	2000-1300	III	-14.8	14.1	3.1	122	M511
Tianshanbeilu	Xinjiang	C	2000-1300	III	-15.9	15.7	3.1	122	M518
Tianshanbeilu	Xinjiang	C	2000-1300	III	-14.2	14.2	3.1	122	M528
Tianshanbeilu	Xinjiang	C	2000-1300	III	-15.6	15.1	3.1	122	M529:A
Tianshanbeilu	Xinjiang	C	2000-1300	III	-15.2	14.4	3.1	122	M530
Tianshanbeilu	Xinjiang	C	2000-1300	III	-15.2	15.2	3.1	122	M532
Tianshanbeilu	Xinjiang	C	2000-1300	III	-14.2	14.5	3.1	122	M542
Tianshanbeilu	Xinjiang	C	2000-1300	III	-14.9	15	3.1	122	M554
Tianshanbeilu	Xinjiang	C	2000-1300	III	-16.5	15.7	3.1	122	M554:A
Tianshanbeilu	Xinjiang	C	2000-1300	III	-15.4	15.8	3.1	122	M556:A
Tianshanbeilu	Xinjiang	C	2000-1300	III	-15.3	16.6	3.1	122	M571
Tianshanbeilu	Xinjiang	C	2000-1300	III	-15.3	14.7	3.1	122	M588
Tianshanbeilu	Xinjiang	C	2000-1300	III	-16.3	14.8	3.1	122	M590
Tianshanbeilu	Xinjiang	C	2000-1300	III	-7	10.5	3.1	122	M599
Tianshanbeilu	Xinjiang	C	2000-1300	III	-7.4	10.1	3.1	122	M599
Tianshanbeilu	Xinjiang	C	2000-1300	III	-16.3	14.7	3.1	122	M602
Tianshanbeilu	Xinjiang	C	2000-1300	III	-15.4	13.6	3.1	122	M611(owner)
Tianshanbeilu	Xinjiang	C	2000-1300	III	-15.2	14.9	3.1	122	M612
Tianshanbeilu	Xinjiang	C	2000-1300	III	-15.5	14.8	3.1	122	M622
Tianshanbeilu	Xinjiang	C	2000-1300	III	-15.8	14.8	3.1	122	M622:A
Tianshanbeilu	Xinjiang	C	2000-1300	III	-15.4	14.4	3.1	122	M636
Tianshanbeilu	Xinjiang	C	2000-1300	III	-16.4	14.8	3.1	122	M652
Tianshanbeilu	Xinjiang	C	2000-1300	III	-16	15.1	3.1	122	M653
Tianshanbeilu	Xinjiang	C	2000-1300	III	-14.6	14	3.1	122	M660
Tianshanbeilu	Xinjiang	C	2000-1300	III	-16.5	15.3	3.1	122	M673
Tianshanbeilu	Xinjiang	C	2000-1300	III	-15.7	15.4	3.1	122	M676
Tianshanbeilu	Xinjiang	C	2000-1300	III	-17.4	12.1	3.1	122	M683
Tianshanbeilu	Xinjiang	C	2000-1300	III	-15.7	15.8		122	M696
Tianshanbeilu	Xinjiang	C	2000-1300	III	-15.2	15.4		122	M703
Xinzhai	Henan	A	1900-1500	III	-9.9	8.2		96
Xinzhai	Henan	A	1900-1500	III	-7.2	8.3		96
Xinzhai	Henan	A	1900-1500	III	-9.2	7.8		96
Xinzhai	Henan	A	1900-1500	III	-11.3	10.1		96
Xinzhai	Henan	A	1900-1500	III	-11.2	8.7		96
Xinzhai	Henan	A	1900-1500	III	-8.2	10.5		96
Xinzhai	Henan	A	1900-1500	III	-10.7	8.9	3.1	96
Xinzhai	Henan	A	1900-1500	III	-9.3	9.6	3.2	96
Boyangcheng	Anhui	B	1122 - 771	III	-18.7	12.65	3.15	126	M13		U
Boyangcheng	Anhui	B	1122 - 771	III	-20.2	10.95	3.1	126	M23		U
Boyangcheng	Anhui	B	1122 - 771	III	-18.8	12.35	3.1	126	M14		U
Boyangcheng	Anhui	B	1122 - 771	III	-19.8	12.5	3.1	126	M22		U
Boyangcheng	Anhui	B	1122 - 771	III	-18.9	12.75	3.1	126	M8(B)small		U
Boyangcheng	Anhui	B	1122 - 771	III	-19.2	11.8	3.1	126	M26		U
Boyangcheng	Anhui	B	1122 - 771	III	-19.9	10.25	3.05	126	M8(A)big		U
Boyangcheng	Anhui	B	1122 - 771	III	-20.65	11.15	3.15	126	M17		U
Boyangcheng	Anhui	B	1122 - 771	III	-19.15	10.8	3.1	126	M31		U
Boyangcheng	Anhui	B	1122 - 771	III	-17.6	10.4	3.1	126	M37		U
Boyangcheng	Anhui	B	1122 - 771	III	-19.3	11.95	3.1	126	M9 North		U
Boyangcheng	Anhui	B	1122 - 771	III	-20.2	10.4	3.1	126	M32		U
Boyangcheng	Anhui	B	1122 - 771	III	-19.4	10.2	3.1	126	M36		U
Boyangcheng	Anhui	B	1122 - 771	III	-19.6	10.75	3.1	126	M39		U
Boyangcheng	Anhui	B	1122 - 771	III	-20.3	10.45	3.1	126	M35		U
Boyangcheng	Anhui	B	1122 - 771	III	-19.35	10	3.1	126	M12		U
Boyangcheng	Anhui	B	1122 - 771	III	-20.2	10.3	3.05	126	M25		U
Boyangcheng	Anhui	B	1122 - 771	III	-19.3	10.6	3.1	126	M24		U
Boyangcheng	Anhui	B	1122 - 771	III	-19.6	9.55	3.1	126	M10		U
Boyangcheng	Anhui	B	1122 - 771	III	-19.75	10.6	3.1	126	M42		U
Boyangcheng	Anhui	B	1122 - 771	III	-19.6	10.1	3.1	126	M2		M
Boyangcheng	Anhui	B	1122 - 771	III	-19.05	10.5	3.1	126	M28		M
Boyangcheng	Anhui	B	1122 - 771	III	-18.4	10.1	3.1	126	M48		M
Boyangcheng	Anhui	B	1122 - 771	III	-16.8	9.6	3.1	126	M20		U
Boyangcheng	Anhui	B	1122 - 771	III	-17.35	10.65	3.1	126	M49		F
Boyangcheng	Anhui	B	1122 - 771	III	-16.1	10.3	3.05	126	M46		U
Boyangcheng	Anhui	B	1122 - 771	III	-17.65	11.7	3.05	126	M11		M
Boyangcheng	Anhui	B	1122 - 771	III	-15.85	10.9	3.1	126	M16		M
Boyangcheng	Anhui	B	1122 - 771	III	-19.95	11.15	3.15	126	M3		U
Boyangcheng	Anhui	B	1122 - 771	III	-20.2	10.05	3.05	126	M19		U
Boyangcheng	Anhui	B	1122 - 771	III	-13.85	11.2	2.95	126	M29		M
Boyangcheng	Anhui	B	1122 - 771	III	-19.5	12.8	3.1	126	M21		C
Boyangcheng	Anhui	B	1122 - 771	III	-19.7	13	3.1	126	M30		C
Boyangcheng	Anhui	B	1122 - 771	III	-20.2	9.65	3.05	126	M38		C
Boyangcheng	Anhui	B	1122 - 771	III	-18.25	11.25	3.2	126	M45		C
Boyangcheng	Anhui	B	1122 - 771	III	-19.5	10.55	3.1	126	M6		M
Boyangcheng	Anhui	B	1122 - 771	III	-16.8	10.7	3.25	126	M33		F
Boyangcheng	Anhui	B	1122 - 771	III	-16.05	10.2	3.19	126	M41		M
Jinlianshan	Yunnan	B	c. 700	III	-18.92	9.92	3.21	127	08YCJM 88 1:1		M
Jinlianshan	Yunnan	B	c. 700	III	-18.7	9.11	3.21	127	08YCJM 97 1:2		M
Jinlianshan	Yunnan	B	c. 700	III	-18.29	11.39	3.22	127	08YCJM 166: 2		M
Jinlianshan	Yunnan	B	c. 700	III	-18.83	9.74	3.21	127	08YCJM 200 1:1		M
Jinlianshan	Yunnan	B	c. 700	III	-18.99	8.84	3.21	127	08YCJM 200 1:2		F
Jinlianshan	Yunnan	B	c. 700	III	-19.33	9.9	3.21	127	08YCJM 192 1:2		U
Jinlianshan	Yunnan	B	c. 700	III	-19.17	9.5	3.21	127	08YCJM 74 2:3		M
Jinlianshan	Yunnan	B	c. 700	III	-18.16	11.08		127	08YCJM 166: 1		F
Jinlianshan	Yunnan	B	c. 700	III	-19.13	8.9		127	08YCJM 97 1:1		F
Qiongkeke	Xinjiang	C	500-202	III	-16.47	12.89		120	01YNQM12		F
Qiongkeke	Xinjiang	C	500-202	III	-16.19	13.33		120	01YNQM15B		M
Qiongkeke	Xinjiang	C	500-202	III	-16.15	12.08		120	01YNQM3		M
Qiongkeke	Xinjiang	C	500-202	III	-16.08	12.85		120	01YNQM4		M
Qiongkeke	Xinjiang	C	500-202	III	-16.29	12.92		120	01YNQM15A		F
Qiongkeke	Xinjiang	C	500-202	III	-16.22	12.27		120	01YNQM1		F
Qiongkeke	Xinjiang	C	500-202	III	-16.02	12.64	3.36	120	01YNQM7		F
Qiongkeke	Xinjiang	C	500-202	III	-16.46	12.55	3.31	120	01YNQM6		M
Gumugou	Xinjiang	C	c. 1800	III	-18.22	13.88	3.35	117	79LQ2M29		M
Gumugou	Xinjiang	C	c. 1800	III	-18.33	15.16	3.33	117	79LQ2M30 A		U
Gumugou	Xinjiang	C	c. 1800	III	-18.39	15.33	3.32	117	79LQ2M22		U
Gumugou	Xinjiang	C	c. 1800	III	-18.32	14.35	3.32	117	79LQ2M9		M
Gumugou	Xinjiang	C	c. 1800	III	-18.13	14.37	3.51	117	79LQ2M3		F
Gumugou	Xinjiang	C	c. 1800	III	-18.25	14.68	3.36	117	79LQ2M21		U
Gumugou	Xinjiang	C	c. 1800	III	-17.85	14.33	3.37	117	79LQ2M39		U
Gumugou	Xinjiang	C	c. 1800	III	-18.27	14.37	na	117	79LQ2M1		M
Gumugou	Xinjiang	C	c. 1800	III	-17.9	13.58	na	117	79LQ2M34		F
Anyang	Henan	A	1400-1000	III	-7.91	na	na	58	5501
Anyang	Henan	A	1400-1000	III	-8.07	na	na	58	5511
Anyang	Henan	A	1400-1000	III	-7.8	na	na	58	5513
Anyang	Henan	A	1400-1000	III	-8.02	na	na	58	5515
Anyang	Henan	A	1400-1000	III	-7.71	na	na	58	5521
Anyang	Henan	A	1400-1000	III	-8.43	na	na	58	5523
Anyang	Henan	A	1400-1000	III	-8.55	na	na	58	5525
Anyang	Henan	A	1400-1000	III	-6.85	na	na	58	5529
Anyang	Henan	A	1400-1000	III	-7.79	na	na	58	5533
Anyang	Henan	A	1400-1000	III	-6.45	na	na	58	5534
Anyang	Henan	A	1400-1000	III	-6.05	na	na	58	5538
Anyang	Henan	A	1400-1000	III	-7.6	na	na	58	5546
Anyang	Henan	A	1400-1000	III	-8.69	na	na	58	5551
Anyang	Henan	A	1400-1000	III	-8.46	na	na	58	5553
Anyang	Henan	A	1400-1000	III	-7.47	na	na	58	5558
Anyang	Henan	A	1400-1000	III	-20.7	na	na	58	5559
Anyang	Henan	A	1400-1000	III	-6.76	na	na	58	5565
Anyang	Henan	A	1400-1000	III	-6.26	na	na	58	5571
Anyang	Henan	A	1400-1000	III	-7.18	na	na	58	5572
Anyang	Henan	A	1400-1000	III	-7	na	na	58	5578
Anyang	Henan	A	1400-1000	III	-6.51	na	na	58	5579
Anyang	Henan	A	1400-1000	III	-5.88	na	na	58	5580
Anyang	Henan	A	1400-1000	III	-6.16	na	na	58	5581
Anyang	Henan	A	1400-1000	III	-6.95	na	na	58	5582
Anyang	Henan	A	1400-1000	III	-7.26	na	na	58	5585
Anyang	Henan	A	1400-1000	III	-7.97	na	na	58	5586
Anyang	Henan	A	1400-1000	III	-8.78	na	na	58	5587
Anyang	Henan	A	1400-1000	III	-8.01	na	na	58	5588
Anyang	Henan	A	1400-1000	III	-7.03	na	na	58	5590
Anyang	Henan	A	1400-1000	III	-7.03	na	na	58	5592a
Anyang	Henan	A	1400-1000	III	-7.34	na	na	58	5593
Anyang	Henan	A	1400-1000	III	-7.542	na	na	58	55103
Anyang	Henan	A	1400-1000	III	-7.691	na	na	58	55104
Anyang	Henan	A	1400-1000	III	-10.346	na	na	58	55105
Anyang	Henan	A	1400-1000	III	-8.664	na	na	58	55106
Anyang	Henan	A	1400-1000	III	-11.963	na	na	58	55107
Anyang	Henan	A	1400-1000	III	-11.06	na	na	58	55108
Anyang	Henan	A	1400-1000	III	-10.428	na		58	55109
Anyang	Henan	A	1400-1000	III	-9.302	na	na	58	55110
Erlitou	Henan	A	1900-1500	III	-7.717	na	na	58	5261
Erlitou	Henan	A	1900-1500	III	-8.865	na	na	58	5260
Erlitou	Henan	A	1900-1500	III	-10.344	na	na	58	5262
Erlitou	Henan	A	1900-1500	III	-10.104	na	na	58	5263
Erlitou	Henan	A	1900-1500	III	-8.187	na	na	58	5264
Erlitou	Henan	A	1900-1500	III	-9.747	na	na	58	5265
Erlitou	Henan	A	1900-1500	III	-8.762	na	na	58	5267
Erlitou	Henan	A	1900-1500	III	-11.372	na	na	58	5268
Erlitou	Henan	A	1900-1500	III	-11.138	na	na	58	5270
Liulihe	Hebei	A	1046-771	III	-10.09	na	na	58	5800
Liulihe	Hebei	A	1046-771	III	-8.75	na	na	58	5801
Liulihe	Hebei	A	1046-771	III	-6.69	na	na	58	5802
Liulihe	Hebei	A	1046-771	III	-8.71	na	na	58	5803
Liulihe	Hebei	A	1046-771	III	-6.85	na	na	58	5804
Liulihe	Hebei	A	1046-771	III	-7.99	na	na	58	5805
Liulihe	Hebei	A	1046-771	III	-7.96	na	na	58	5806
Liulihe	Hebei	A	1046-771	III	-8.56	na	na	58	5807
Liulihe	Hebei	A	1046-771	III	-9.53	na	na	58	5808
Liulihe	Hebei	A	1046-771	III	-7.15	na	na	58	5810
Liulihe	Hebei	A	1046-771	III	-7.16	na	na	58	5811
Liulihe	Hebei	A	1046-771	III	-7.47	na	na	58	5812
Liulihe	Hebei	A	1046-771	III	-11.95	na	na	58	5816
Liulihe	Hebei	A	1046-771	III	-8.58	na	na	58	5817
Liulihe	Hebei	A	1046-771	III	-8.6	na	na	58	5818
Liulihe	Hebei	A	1046-771	III	-7.12	na	na	58	5819
Liulihe	Hebei	A	1046-771	III	-9.14	na	na	58	5821
Liulihe	Hebei	A	1046-771	III	-5.46	na	na	58	5822
Liulihe	Hebei	A	1046-771	III	-7.42	na		58	5826
Shangsunjia	Qinghai	C	1500-600	III	-15.5	na		58	sp126
Shangsunjia	Qinghai	C	1500-600	III	-17.7	11.5	na	58	sp128
Shangsunjia	Qinghai	C	1500-600	III	-17.3	10.1	na	58	sp139
Shangsunjia	Qinghai	C	1500-600	III	-14.4	na	na	58	sp120
Shangsunjia	Qinghai	C	1500-600	III	-11.9	na		58	sp124
Shangsunjia	Qinghai	C	1500-600	III	-17	na		58	sp142
Shangsunjia	Qinghai	C	1500-600	III	-16.5	8.2	na	58	sp143
Shangsunjia	Qinghai	C	1500-600	III	-15.6	9.4	na	58	sp144
Shangsunjia	Qinghai	C	1500-600	III	-16.7	na	na	58	sp146
Shangsunjia	Qinghai	C	1500-600	III	-16.1	na	na	58	sp147
Shangsunjia	Qinghai	C	1500-600	III	-15.7	na	na	58	sp148
Shangsunjia	Qinghai	C	1500-600	III	-17.4	na	na	58	sp149
Shangsunjia	Qinghai	C	1500-600	III	-15.4	na	na	58	sp150
Shangsunjia	Qinghai	C	1500-600	III	-17.2	na	na	58	sp151
Shangsunjia	Qinghai	C	1500-600	III	-17.4	na	na	58	sp152
Shangsunjia	Qinghai	C	1500-600	III	-16.9	na	na	58	sp153
Shangsunjia	Qinghai	C	1500-600	III	-16.1	na	na	58	sp154
Shangsunjia	Qinghai	C	1500-600	III	-17.2	na	na	58	sp155
Shangsunjia	Qinghai	C	1500-600	III	-16.1	na	na	58	sp156
Shangsunjia	Qinghai	C	1500-600	III	-16.2	na		58	sp160
Shangsunjia	Qinghai	C	1500-600	III	-16.2	na		58	sp161
Xinglongwa	Inner Mongolia	A	1500-1300	III	-4.761	9.86	na	58	sp312
Xinglongwa	Inner Mongolia	A	1500-1300	III	-3.503	na		58	sp314
Yanbulake	Xinjiang	C	1000-500	III	-15.808	na	na	58	sp258
Yanbulake	Xinjiang	C	1000-500	III	-13.444	14.481	na	58	sp264
Yanshi	Henan	A	1600-1046	III	-8.48	na	na	58	5411
Yanshi	Henan	A	1600-1046	III	-7.29	na	3.23	58	5412
Yanshi	Henan	A	1600-1046	III	-7.08	na	3.19	58	5421
Xindianzi	Inner Mongolia	A	770-221	III	-11.39	10.26	3.18	111	M2		M
Xindianzi	Inner Mongolia	A	770-221	III	-11.02	10.39	3.24	111	M11		M
Xindianzi	Inner Mongolia	A	770-221	III	-12.49	10.62	3.2	111	M43		M
Xindianzi	Inner Mongolia	A	770-221	III	-11.51	10.83	3.21	111	M29		M
Xindianzi	Inner Mongolia	A	770-221	III	-11.34	10.19	3.19	111	M38		M
Xindianzi	Inner Mongolia	A	770-221	III	-11.46	10.43	3.21	111	M50		M
Xindianzi	Inner Mongolia	A	770-221	III	-11.96	10.42	3.19	111	M1		M
Xindianzi	Inner Mongolia	A	770-221	III	-12.67	11.98	3.18	111	M48		M
Xindianzi	Inner Mongolia	A	770-221	III	-11.98	11.67	3.18	111	M8		M
Xindianzi	Inner Mongolia	A	770-221	III	-11.02	10.28	3.21	111	M41		M
Xindianzi	Inner Mongolia	A	770-221	III	-12.38	10.83	3.22	111	M31		F
Xindianzi	Inner Mongolia	A	770-221	III	-11.19	10.17	3.17	111	M33		F
Xindianzi	Inner Mongolia	A	770-221	III	-8.64	9.08	3.2	111	M19		F
Xindianzi	Inner Mongolia	A	770-221	III	-11.53	9.33	3.2	111	M37		F
Xindianzi	Inner Mongolia	A	770-221	III	-12.07	9.97	3.16	111	M30		F
Xindianzi	Inner Mongolia	A	770-221	III	-12.88	10.56	3.16	111	M15		F
Xindianzi	Inner Mongolia	A	770-221	III	-11.54	9.63	3.17	111	M34		F
Xindianzi	Inner Mongolia	A	770-221	III	-10.85	9.18	3.19	111	M		F
Xindianzi	Inner Mongolia	A	770-221	III	-12.01	10.98	na	111	M20		M
Xindianzi	Inner Mongolia	A	770-221	III	-10.71	9.18		111	M7		M
Erlitou	Henan	A	1900-1500	III	-8.3	na		68	SP1201
Erlitou	Henan	A	1900-1500	III	-7.9	10.8		68	SP1205
Erlitou	Henan	A	1900-1500	III	-8.3	9.4	na	68	SP1208
Erlitou	Henan	A	1900-1500	III	-7.7	12.4		68	SP1209
Erlitou	Henan	A	1900-1500	III	-8.9	na	na	68	SP1210
Erlitou	Henan	A	1900-1500	III	-8.1	8.2	na	68	SP1211
Erlitou	Henan	A	1900-1500	III	-9.3	na		68	SP1213
Erlitou	Henan	A	1900-1500	III	-9.1	na	na	68	SP1214
Erlitou	Henan	A	1900-1500	III	-15	18.9	na	68	SP1216
Erlitou	Henan	A	1900-1500	III	-10.8	na	na	68	SP1217
Erlitou	Henan	A	1900-1500	III	-8	na	na	68	SP1220
Erlitou	Henan	A	1900-1500	III	-7.5	na	na	68	SP1224
Erlitou	Henan	A	1900-1500	III	-7.4	na	na	68	SP1225
Erlitou	Henan	A	1900-1500	III	-9.3	na	na	68	SP1226
Erlitou	Henan	A	1900-1500	III	-7.8	na	na	68	SP1227
Erlitou	Henan	A	1900-1500	III	-9.2	na	na	68	SP1229
Erlitou	Henan	A	1900-1500	III	-9.2	na	na	68	SP1232
Erlitou	Henan	A	1900-1500	III	-8.4	na	na	68	SP1233
Erlitou	Henan	A	1900-1500	III	-8.2	na	na	68	SP1234
Erlitou	Henan	A	1900-1500	III	-8.2	na	na	68	SP1235
Erlitou	Henan	A	1900-1500	III	-10.1	na		68	SP1238
Erlitou	Henan	A	1900-1500	III	-17.5	na		68	SP1236
Jinggouzi	Inner Mongolia	A	770-221	III	-12.8	9.92	3.18	108	02LJM11
Jinggouzi	Inner Mongolia	A	770-221	III	-12.89	9.76	3.17	108	02LJM23
Jinggouzi	Inner Mongolia	A	770-221	III	-10.81	9.99	3.18	108	02LJM29
Jinggouzi	Inner Mongolia	A	770-221	III	-12.91	10.19	3.19	108	03LJM58:A
Jinggouzi	Inner Mongolia	A	770-221	III	-12.75	9.41	3.18	108	02LJM3:A
Jinggouzi	Inner Mongolia	A	770-221	III	-12.12	9.38	3.15	108	02LJM30:A
Jinggouzi	Inner Mongolia	A	770-221	III	-11.67	8.97	3.21	108	02LJM18
Jinggouzi	Inner Mongolia	A	770-221	III	-12.38	10.53	3.17	108	02LJM33:A
Jinggouzi	Inner Mongolia	A	770-221	III	-12.98	8.72	3.15	108	02LJM27
Jinggouzi	Inner Mongolia	A	770-221	III	-12.45	10.63	3.16	108	03LJM50:A
Heigouliang	Xinjiang	C	500BC-8AD	III	-18.51	12.64	3.16	119	93BYJH (I) M5:D		M
Heigouliang	Xinjiang	C	500BC-8AD	III	-18.35	13.23	3.16	119	93BYJH (I) M3:D		F
Heigouliang	Xinjiang	C	500BC-8AD	III	-18.4	12.9	3.16	119	93BYJH (I) M4:1		M
Heigouliang	Xinjiang	C	500BC-8AD	III	-18.44	13.5	3.17	119	93BYJH (I) M1:A		F
Heigouliang	Xinjiang	C	500BC-8AD	III	-17.62	13.46	3.16	119	93BYJH (I) M5:F		F
Heigouliang	Xinjiang	C	500BC-8AD	III	-18.4	12.6	3.09	119	93BYJH (I) M11:1		M
[truncated: 450 more rows]
