# Supplementary material for: The prehistoric roots of Chinese cuisines: Mapping staple food systems of China, 6000 BC–220 AD
Source: PLoS One. 2020 Nov 4;15(11):e0240930. doi: 10.1371/journal.pone.0240930 (PMC7641357; doi:10.1371/journal.pone.0240930)
Supplement: S2 Table — See [2] for detailed site/assemblage information. (XLSX) [file pone.0240930.s004.xlsx]

## Sheet: Table S2
Table S2. Summary of key archaeobotanical studies from selected sites. See [2] for detailed site/assemblage information.
Site	Site number	Cultural group/period	Millenium/millenia BC	Estimated age of site/deposit	Nature of evidence	Wheat	Barley	Broomcorn millet	Foxtail millet	Rice
Xinglonggou	129	Xinglongwa	7th/6th	6200-5500 BC	macrofossil			*	*
Xinle	130	Xinle	6th/5th	5600-4600 BC	macorfossil			*
Zhangmatun	131	Houli	7th	7080-6460 BC	macrofossil			*	*
Yuezhuang	132	Houli	6th	6060-5750 BC	macrofossil			*	*	*
Xihe	133	Huoli	7th/6th	6400-5700 BC	macrofossil, phytolith				*	*
Nanzhuangtou	134		10th	9500-9000 BC	starch residues			*	*
Donghulin	135	Donghulin	9th/8th	9000-7500 BC	macrofossil, starch residues			*	*
Cishan	136	Cishan	7th/6th	6500-5500 BC	phytolith, starch residues			*	*
Peiligang	137	Peiligang	7th/6th	6500-4700 BC	macrofossil				*
Shawoli	138	Peiligang	6th	6000-5700 BC	macrofossil				*
Wuluoxipo	139	Peiligang	6th	6000-5000 BC	macrofossil				*
Zhuzhai	140	Peiligang	6th	6000-5000 BC	macrofossil			*	*	*
Dadiwan	141	Dadiwan	6th	5800-5300 BC	macrofossil			*	*
Jiahu	142	Jiahu	7th/6th	7000-5800 BC	macrofossil					*
Baligang	143	Pre-Yangshao, Yangshao	7th/6th	6700-5000 BC	macrofossil, phytolith			*	*	*
Shangshan	144	Shangshan	9th/8th	9000-7000 BC	macrofossil, phytolith					*
Xiaohuangshan	145	Shangshan-Kuahuqiao	8th/7th	8000-6000 BC	macrofossil					*
Kuahuqiao	146	Kuahuqiao	7th/6th	6200-5000 BC	macrofossil, phytolith					*
Xianrendong	147			23000-7000 BC	phytolith					*
Diaotonghuan	148			23000-10000 BC	phytolith					*
Bashidang	149	Pengtoushan	7th/6th	6200-5800 BC	macrofossil					*
Chengbeixi	150	Chengbeixi	7th/6th	6500-5000 BC	macrofossil					*
Dongpan	151	Beixin	5th	5000-4100 BC	macrofossil, phytolith			*	*	*
Beiqian	152	Dawenkou	4th	4100-3500 BC	macrofossil, phytolith			*	*	*
Yuhuazhai	153	Yangshao	5th	5000-4500 BC	macrofossil			*	*	*
Xinjie	154	Yangshao	4th	4000-3000 BC	macrofossil	*		*	*	*
Yangguanzhai	155	Yangshao	4th	4000-3500 BC	macrofossil, phytolith			*	*	*
Xishanping	156		4th/3rd	3300-2300 BC	macrofossil	*		*	*	*
Buziping	157	Majiayao	3rd/2nd	3300-2300 BC	macrofossil		*	*	*
Gaomuxudi	158	Majiayao	3rd	2600-2000 BC	macrofossil			*	*
Hurere	159	Yangshao	3rd	3000-2600 BC	macrofossil			*	*
Luowalinchang	160	Majiayao	3rd	3000-2600 BC	macrofossil			*	*
Gayixiangjing	161	Majiayao	3rd	3000-2600 BC	macrofossil			*	*
Nanshan	162		4th/3rd	3300-2300 BC	macrofossil			*	*	*
Yuchisi	163	Dawenkou	5th/4th/3rd	2800-2400 BC	macrofossil			*	*	*
Chengtoushan	164	Daxi	5th/4th	4500-4000 BC	macrofossil				*	*
Dingshishan	165	Dingshishan layer 4	5th/4th	c. 4000 BC	phytolith					*
Nanke	166	Tapengkeng	3rd	3000-2500BC	macrofossil				*	*
Yingpanshan	167	Yingpanshan	4th/3rd	3300-2600 BC	macrofossil			*	*
Zhaojiazhuang	168	Longshan	3rd	2500-2000 BC	macrofossil	*		*	*
Taosi	169	Longshan	3rd	2500-2000 BC	macrofossil			*	*	*
Zhouyuan	170	Longshan/proto-Zhou	3rd/2nd	2500-1500 BC	macrofossil	*		*	*	*
Wangchenggang	171	Longshan/Erlitou	2nd	2500-1500 BC	macrofossil	*		*	*	*
Erlitou	172	Erlitou	2nd	2000-1500 BC	macrofossil	*		*	*	*
Daxinzhuang	173	Shang	2nd	2000-1000 BC	macrofossil	*		*	*	*
Liangchengzhen	174	Longshan	3rd/2nd	2600-1900 BC	macrofossil	*		*	*	*
Jiaochangpu	175	Longshan	3rd	2500-2000 BC	macrofossil	*		*	*	*
Xihetan	176	Machang	3rd	2500-2100 BC	macrofossil			*	*
Huoshiliang	177	Machang/Siba	2nd	2100-1700 BC	macrofossil	*	*	*	*
Ganggangwa	178	Machang/Siba	2nd	2200-1700 BC	macrofossil	*		*	*
Huoshaogou	179	Siba	3rd/2nd	1900-1600 BC	macrofossil	*	*	*	*
Donghuishan	180	Siba	2nd	1800-1400 BC	macrofossil	*	*	*	*
Xichengyi	181	Siba	2nd	2000-1500 BC	macrofossil	*	*	*	*
Shaguoliang	182	Siba	2nd	1800-1500 BC	macrofossil	*	*	*	*
Mozuizi	183	Machang	3rd	2350-2000 BC	macrofossil			*	*
Huangniangniangtai	184	Qijia	2nd	2000-1700 BC	macrofossil	*		*	*
Mogou	185	Qijia	2nd	1900-1400 BC	macrofossil	*	*	*	*
Jinchankou	186		2nd	2000-1800 BC	macrofossil	*	*	*	*
Lajia	187	Qijia	3rd/2nd	2200-1800 BC	macrofossil			*	*
Huangguashan	188	Huangguashan	3rd/2nd	2300-1500 BC	macrofossil	*	*			*
Shixia	189	Shixia	3rd	2500-2000 BC	macrofossil					*
Baodun	190	Baodun	3rd	2700-2000 BC	macrofossil				*	*
Zhongba	191	Sanxingdui/Laoguanmiao	2nd	2100-1400 BC	macrofossil
Haimenkou (early phase)	192	Haimenkou	2nd	1600-1100 BC	macrofossil	*			*	*
Gumugou	193	Xiaohe	2nd	1700-1300 BC	macrofossil	*
Xiaohe	194	Xiaohe	2nd	1900-1300 BC	macrofossil	*		*
Xintala	195		2nd	2000-1600 BC	macrofossil	*
Karuo	196	Karuo	3rd/2nd	2700-1500 BC	macrofossil	*		*	*
Changguogou	197		3rd	1500-1000 BC	macrofossil	*	*	*	*
