# Supplementary material for: The prehistoric roots of Chinese cuisines: Mapping staple food systems of China, 6000 BC–220 AD
Source: PLoS One. 2020 Nov 4;15(11):e0240930. doi: 10.1371/journal.pone.0240930 (PMC7641357; doi:10.1371/journal.pone.0240930)
Supplement: S3 Table — A-D. ANOVA results by province. Results of comparisons of human δ13C (Table A in S3 Table) values and δ15N (Table B in S3 Table) by province in time period II (5000–2000 cal BC), and results of comparisons of human δ13C (Table C in S3 Table) values and δ15N (Table D in S3 Table) by province in time period III (2000 cal BC– 220 cal AD). (XLSX) [file pone.0240930.s005.xlsx]

## Sheet:  Table S3 A
Table S3 A. Results of Tukey HSD comparisons of human δ13C values by province in time period II (5000 - 2000 BC)
					Tukey HSD Comparisons
Region	n	Mean δ13C	SD δ13C	Tukey groups	Inner Mongolia	Shanxi	Shandong	Shaanxi	Henan	Jiangsu	Hubei	Zheijiang	Fujian	Guangdong
Inner Mongolia	38	-7.87	1.05	a	-
Shanxi	43	-7.82	1.56	a	1	-
Shandong	53	-10.5	2.8	b	4.61e-05	9.7e-06	-
Shaanxi	145	-9.81	2.74	b	0.000303	4.85e-05	0.922
Henan	229	-10.5	2.8	b	1e-07	< 1E-08	0.999982	0.137152	-
Jiangsu	19	-20	0.204	d	< 1E-08	< 1E-08	< 1E-08	< 1E-08	< 1E-08	-
Hubei	27	-14.6	1.37	c	< 1E-08	< 1E-08	< 1E-08	< 1E-08	< 1E-08	< 1E-08	-
Zhejiang	9	-19.6	3.15	d	< 1E-08	< 1E-08	< 1E-08	< 1E-08	< 1E-08	1	6.6e-06
Fujian	17	-18.4	1.07	d	< 1E-08	< 1E-08	< 1E-08	< 1E-08	< 1E-08	0.6274	5.86e-05	0.979	-
Guangdong	2	-17	1.27	cd	2.57e-05	2.04e-05	0.011294	0.0022049	0.0107	0.82655	0.957	0.947	0.999	-

## Sheet: Table S3 B
Table S3 B. Results of Tukey HSD comparisons of human δ15N values by province in time period II (5000 - 2000 BC)
Region	n	Mean δ15N	SD δ15N	Tukey groups	Inner Mongolia	Shanxi	Shandong	Shaanxi	Henan	Jiangsu	Hubei	Zhejiang	Fujian	Guangdong
Inner Mongolia	38	8.85	0.51	cd	-
Shanxi	36	8.46	1.2	d	0.964	-
Shandong	49	8.8	1.39	cd	0.999993	0.9799	-
Shaanxi	142	8.73	1.54	cd	0.999958	0.989	1	-
Henan	229	8.15	1.24	d	0.08757	0.955	0.0687	0.0028135	-
Jiangsu	19	9.7	0.332	bc	0.4085	0.037	0.2665	0.0852521	6.62e-05	-
Hubei	27	8.99	1.12	cd	0.999992	0.8714	0.9998	0.995128	0.06669	0.745	-
Zhejiang	7	9.02	3.81	cd	1	0.9866	0.9999	0.999827	0.7247	0.971	1	-
Fujian	17	10.8	1.55	ab	1.65e-05	1e-07	3e-06	1e-07	< 2.2E-08	0.2289	0.0003367	0.0476	-
Guangdong	2	13.8	1.41	a	1.79e-05	2.3e-06	1.18e-05	5.9e-06	2e-07	0.00161	4.68e-05	0.000296	0.0902	-

## Sheet: Table S3 C
Table S3 C. Results of Tukey HSD comparisons of human δ13C values by province in time period III (2000 BC - 220 AD)
					Tukey HSD Comparisons
Province	n	Mean δ13C	SD δ13C	Tukey groups	Shandong	Hebei	Shanxi	Henan	Shaanxi	Inner Mongolia	Gansu	Qinghai
Shandong	70	-10.2	2.28	b	-
Hebei	94	-7.23	1.21	a	< 1E-08	-
Shanxi	109	-7.83	1.3	a	< 1E-08	0.6866	-
Henan	380	-9.86	2.42	b	0.968	< 1E-08	< 1E-08	-
Shaanxi	112	-10.6	1.91	b	0.9758	< 1E-08	< 1E-08	0.0843	-
Inner Mongolia	167	-10.2	2.55	b	1	< 1E-08	< 1E-08	0.8622	0.8778	-
Gansu	293	-12.9	3.24	c	< 1E-08	< 1E-08	< 1E-08	< 1E-08	< 1E-08	< 1E-08	-
Qinghai	35	-14.1	3.52	c	< 1E-08	< 1E-08	< 1E-08	< 1E-08	< 1E-08	< 1E-08	0.11987	-
Xinjiang	286	-16.3	1.76	d	< 1E-08	< 1E-08	< 1E-08	< 1E-08	< 1E-08	< 1E-08	< 1E-08	1.07e-05

## Sheet: Table S3 D
Table S3d. Results of Tukey HSD comparisons of human δ15N values by province in time period III (2000 BC - 220 AD).
					Tukey HSD Comparisons
Province	n	Mean δ15N	SD δ15N	Tukey groups	Shandong	Hebei	Shanxi	Henan	Shaanxi	Inner Mongolia	Gansu	Qinghai
Shandong	82	9.35	1.42	cd	-
Hebei	75	9.4	0.568	cd	1	-
Shanxi	109	10.1	1.1	b	0.0103	0.02765	-
Henan	311	9.28	1.44	d	0.9999	0.999	< 1E-08	-
Shaanxi	112	8.99	1.13	d	0.7079	0.602	3e-07	0.65687	-
Inner Mongolia	168	10.1	1.29	b	0.00159	0.00604	0.999	< 1E-08	< 1E-08	-
Gansu	295	9.79	1.75	bc	0.244	0.43366	0.5967	0.0002936	1.42e-05	0.2425	-
Qinghai	18	9.16	1.26	d	0.9998	0.99929	0.1808	0.999	0.999	0.12221	0.64687
Xinjiang	285	13.5	1.41	a	< 1E-08	< 1E-08	< 1E-08	< 1E-08	< 1E-08	< 1E-08	< 1E-08	< 1E-08
