# Supplementary material for: The prehistoric roots of Chinese cuisines: Mapping staple food systems of China, 6000 BC–220 AD
Source: PLoS One. 2020 Nov 4;15(11):e0240930. doi: 10.1371/journal.pone.0240930 (PMC7641357; doi:10.1371/journal.pone.0240930)
Supplement: S4 Table — A-H. ANOVA results by sex. Results of comparisons of male and female δ13C (Table A in S4 Table) and δ15N (Table B in S4 Table) values by region in time period II (5000–2000 cal BC); ANOVA comparisons of human δ13C (Table C in S4 Table) and δ15N (Table D in S4 Table) values by sex and province in time period II (5000–2000 cal BC); ANOVA comparisons of male and female δ13C (Table E in S4 Table) and δ15N (Table F in S4 Table) values by region in time period III (2000 cal BC– 220 cal AD); and ANOVA comparisons of human δ13C (Table G in S4 Table) and δ15N (Table H in S4 Table) values by sex and province in time period III (2000 cal BC– 220 cal AD). (XLSX) [file pone.0240930.s006.xlsx]

## Sheet: Table S4 A
Table S4 A. ANOVA comparisons of male and female δ13C values by region in time period II (5000 - 2000 cal BC).
						Tukey HSD Comparisons
Region	Sex	n	Mean δ13C	SD δ13C	Tukey groups	Loess Plateau F	Loess Plateau M	Yangtze-Huai F	Yangtze-Huai M
Loess Plateau	F	104	-9.61	1.54	bc	-
Loess Plateau	M	124	-9.28	1.38	c	0.550413	-
Yangtze-Huai	F	17	-12.8	4.18	a	< 1E-08	< 1E-08	-
Yangtze-Huai	M	17	-10.7	3.43	b	0.129029	0.021412	0.0082988	-

## Sheet: Table S4 B
Table S4 B. ANOVA comparisons of male and female δ15N values by region in time period II (5000 - 2000 cal BC).
						Tukey HSD Comparisons
Region	Sex	n	Mean δ15N	SD δ15N	Tukey groups	Loess Plateau F	Loess Plateau M	Yangtze-Huai F	Yangtze-Huai M
Loess Plateau	F	104	8.22	1.1	a	-
Loess Plateau	M	124	8.39	1.22	a	0.703642	-
Yangtze-Huai	F	17	9.2	1.37	b	0.0088246	0.0404477	-
Yangtze-Huai	M	17	8.87	1.09	ab	0.152654	0.845606	0.391657	-

## Sheet: Table S4 C
Table S4 C. ANOVA comparisons of human δ13C values by sex and province in time period II (5000 - 2000 cal BC).
Province	Region	Sex	n	Mean δ13C	SD δ13C	Tukey groups
Shanxi	A	F	10	-7.88	0.475	c
Shanxi	A	M	15	-8.3	1.047	c
Shandong	A	F	15	-9.686	0.952	bc
Shandong	A	M	17	-9.51	0.571	bc
Shaanxi	A	F	25	-10.03	1.45	b
Shaanxi	A	M	36	-9.91	1.13	b
Henan	A	F	54	-9.72	1.539	b
Henan	A	M	56	-9.085	1.57	bc
Henan	B	F	11	-9.9	1.12	bc
Henan	B	M	14	-9.26	1.3	bc
Fujian	B	F	6	-18.1	1.23	a
Fujian	B	M	2	-17.8	0.778	a

## Sheet: Table S4 D
Table S4 D. ANOVA comparisons of human δ15N values by sex and province in time period II (5000 - 2000 cal BC).
Province	Region	Sex	n	Mean δ15N	SD δ15N	Tukey groups
Shanxi	A	F	10	9	0.51	bcd
Shanxi	A	M	15	8.21	1.14	abc
Shandong	A	F	15	8.91	1.1	bc
Shandong	A	M	17	8.6	1.05	abc
Shaanxi	A	F	25	8.6	1.05	abc
Shaanxi	A	M	36	8.76	0.74	cd
Henan	A	F	54	7.64	0.999	a
Henan	A	M	56	7.92	1.18	ab
Henan	B	F	11	8.43	0.795	abc
Henan	B	M	14	8.6	0.906	abc
Fujian	B	F	6	10.1	0.991	d
Fujian	B	M	2	9.6	0.99	abcd

## Sheet: Table S4 E
Table S4 E. ANOVA comparisons of male and female δ13C values by region in time period III (2000 cal BC - 220 cal AD).
						Tukey HSD Comparisons
Region	Sex	n	Mean δ13C	SD δ13C	Tukey groups	Loess Plateau F	Loess Plateau M	Yangtze-Huai F	Yangtze-Huai M	Continental interior F	Continental interior M
Loess Plateau	F	218	-9.95	2.4	c	-
Loess Plateau	M	293	-9.22	2.16	d	0.0112388	-
Yangtze-Huai	F	10	-18.6	0.893	a	< 1E-08	< 1E-08	-
Yangtze-Huai	M	15	-18	1.67	a	< 1E-08	< 1E-08	0.985982	-
Continental interior	F	99	-15.4	2.99	b	< 1E-08	< 1E-08	0.00128	0.0028	-
Continental interior	M	118	-15.5	2.96	b	< 1E-08	< 1E-08	0.00176	0.00398	0.99	-

## Sheet: Table S4 F
Table S4 F. ANOVA comparisons of male and female δ15N values by region in time period III (2000 cal BC - 220 cal AD).
						Tukey HSD Comparisons
Region	Sex	n	Mean δ15N	SD δ15N	Tukey groups	Loess Plateau F	Loess Plateau M	Yangtze-Huai F	Yangtze-Huai M	Continental interior F	Continental interior M
Loess Plateau	F	226	9.3	1.3	a	-
Loess Plateau	M	298	9.4	1.3	a	0.5956	-
Yangtze-Huai	F	10	9.85	1.1	a	0.929	0.995	-
Yangtze-Huai	M	15	10.2	0.764	a	0.11863	0.338782	0.949679	-
Continental interior	F	99	12.1	1.85	b	< 1E-08	< 1E-08	0.0002972	0.0022232	-
Continental interior	M	119	12.3	1.98	b	< 1E-08	< 1E-08	0.0001166	0.0007766	0.998	-

## Sheet: Table S4 G
Table S4 G. ANOVA comparisons of human δ13C values by sex and province in time period III (2000 cal BC - 220 cal AD).
Province	Region	Sex	n	Mean δ13C	SD δ13C	Tukey groups
Anhui	B	F	2	-17.1	0.4	ab
Anhui	B	M	8	-17.5	2	a
Yunnan	B	F	8	-19.03	0.4	a
Yunnan	B	M	7	-18.5	1	a
Shandong	A	F	20	-11.47	3	cde
Shandong	A	M	38	-9.85	1.7	def
Hebei	A	F	17	-6.9	0.3	i
Hebei	A	M	31	-6.86	0.5	i
Shanxi	A	F	36	-8.01	1.5	ghi
Shanxi	A	M	46	-7.9	1.3	hi
Henan	A	F	92	-11	2.1	d
Henan	A	M	120	-9.94	2.4	ef
Shaanxi	A	F	20	-10	1	defg
Shaanxi	A	M	17	-10.2	1.6	def
Inner Mongolia	A	F	33	-9.73	1.9	defg
Inner Mongolia	A	M	41	-9.39	1.8	fgh
Gansu	C	F	33	-13.1	2.9	bc
Gansu	C	M	38	-13.6	3.6	b
Xinjiang	C	F	64	-16.8	1.7	a
Xinjiang	C	M	80	-16.5	1.79	a

## Sheet: Table S4 H
Table S4 H. ANOVA comparisons of human δ15N values by sex and province in time period III (2000 cal BC - 220 cal AD).
Province	Region	Sex	n	Mean δ15N	SD δ15N	Tukey groups
Anhui	B	F	2	10.7	0	abcde
Anhui	B	M	8	10.6	0.57	bcd
Yunnan	B	F	8	9.5	1.11	abcd
Yunnan	B	M	7	9.9	0.767	abcd
Shandong	A	F	20	8.82	1.643	abcd
Shandong	A	M	38	9.32	1.49	abcd
Hebei	A	F	17	9.4	0.6009	abcd
Hebei	A	M	31	9.4	0.576	abcd
Shanxi	A	F	36	10.09	1.07	cd
Shanxi	A	M	46	10.01	1.2	cd
Henan	A	F	92	8.948	1.2	a
Henan	A	M	120	9.2	1.3	ab
Shaanxi	A	F	20	8.305	0.62	a
Shaanxi	A	M	17	8.794	0.97	abc
Inner Mongolia	A	F	33	9.9	1.4	bcd
Inner Mongolia	A	M	41	10.3	1.3	d
Gansu	C	F	33	10	1.5	bcd
Gansu	C	M	38	10.2	2.15	d
Xinjiang	C	F	64	12.886	1.1	e
Xinjiang	C	M	80	12.79	1.201	e
