# Supplementary material for: The prehistoric roots of Chinese cuisines: Mapping staple food systems of China, 6000 BC–220 AD
Source: PLoS One. 2020 Nov 4;15(11):e0240930. doi: 10.1371/journal.pone.0240930 (PMC7641357; doi:10.1371/journal.pone.0240930)
Supplement: S5 Table — Results from the model run highlighted in green are reported in the text. (XLSX) [file pone.0240930.s007.xlsx]

## Sheet: Table S13
Table S5. Mixing model results for Xinglonggou humans. Results from the model run highlighted in green are reported in the text.
Δ15N & Δ13C	MIXsiar model parameters	Geweke Diagnostic (percentage outside of ± 1.96; should be < 5%)	Source	Mean	SD	0.025	0.975	Range		Δδ
6, 5	normal; error structure: Resid * Process	0.19	C3 plant	0.02	0.02	0	0.06	0.06
			C4 plant	0.56	0.03	0.51	0.61	0.1
			herbivore	0.41	0.04	0.33	0.47	0.14
			omnivore	0.01	0.01	0	0.03	0.03
5.5, 5	normal; error structure: Resid * Process	0.14	C3 plant	0.01	0.01	0	0.05	0.05
			C4 plant	0.56	0.02	0.52	0.61	0.09
			herbivore	0.42	0.03	0.37	0.47	0.1
			omnivore	0.01	0.01	0	0.03	0.03
5, 5	normal; error structure: Resid * Process	0	C3 plant	0.02	0.02	0	0.06	0.06
			C4 plant	0.57	0.03	0.52	0.62	0.1
			herbivore	0.4	0.03	0.33	0.46	0.13
			omnivore	0.01	0.01	0	0.04	0.04
4.5, 5	normal; error structure: Resid * Process	0	C3 plant	0.04	0.03	0	0.1	0.1
			C4 plant	0.58	0.03	0.52	0.63	0.11
			herbivore	0.37	0.05	0.27	0.44	0.17
			omnivore	0.02	0.02	0	0.07	0.07
4, 5	normal; error structure: Resid * Process	0.14	C3 plant	0.08	0.05	0.01	0.18	0.17
			C4 plant	0.58	0.04	0.5	0.66	0.16
			herbivore	0.28	0.06	0.16	0.39	0.23
			omnivore	0.06	0.04	0	0.14	0.14
3.5, 5	very long; error structure: Resid * Process	0	C3 plant	0.11	0.06	0.01	0.22	0.21
			C4 plant	0.57	0.07	0.44	0.68	0.24
			herbivore	0.2	0.07	0.08	0.31	0.23
			omnivore	0.12	0.07	0.01	0.26	0.25
3, 5	normal; error structure: Resid * Process	0.1	C3 plant	0.13	0.07	0.01	0.27	0.26
			C4 plant	0.55	0.09	0.37	0.7	0.33
			herbivore	0.13	0.07	0.02	0.26	0.24
			omnivore	0.19	0.1	0.02	0.39	0.37
